# Supplementary material for: Association between long-term exposure to artificial light at night and air pollution, and cardiovascular diseases in middle-aged and older adults
Source: PLoS One. 2026 Mar 5;21(3):e0338457. doi: 10.1371/journal.pone.0338457 (PMC12962516; doi:10.1371/journal.pone.0338457)
Supplement: S1 Data — (XLSX) [file pone.0338457.s001.xlsx]

## Sheet: Charls
ID	householdID	communityID	rgender	iyear	Smoke	wave	ba003	imonth	marital_status	education	Height	Weight	waist	Sit_Stand_5x_yes	Sit_Stand_5x_no	Sit_Stand_5x_times	Walking_Speed_Time_1	Walking_Speed_Time_2	Physical_activity	Drink	Accident_Or_Injury	Fell_In_Last2Years	Wear_Glasses	Average_Sleep_Hours	Average_Nap_Minutes	Vigorous_Activity_10Min	Moderate_Effort_10Min	Walking_10Min	Vigorous_Activity_Days	Moderate_Effort_Days	Walking_Days	Vigorous_Activity_2Hours_PerDay	Moderate_Effort_2Hours_PerDay	Walking_2Hours_PerDay	Vigorous_Activity_30Min_PerDay	Moderate_Effort_30Min_PerDay	Walking_30Min_PerDay	Vigorous_Activity_4Hours_PerDay	Moderate_Effort_4Hours_PerDay	Walking_4Hours_PerDay	Reason_For_Vigorous_Activity	Reason_For_Moderate_Effort	Reason_For_Walking	Interacted_With_Friends	Played_Ma_jong	Provided_help	Sport	Community_Related_Organization	Charity_work
10104101001	10104101	101041	2	2011	0	2011	2	7	1	0									0	0	0	0	0	4	0	2	2	1			7			2						2				0	0	0	0	0	0
10104101001	101041010	101041	2	2013	0	2013		7	1	0	1.61	65.6	87.2	8.79					2	0	0	0	0	6	0	1	1	2	7	7		2	2					2	1		1	1		0	0	0	0	0	0
10104101001	101041010	101041	2	2015	0	2015		8	1	0	1.6030000000000002	62.8	88	9.25						0	0	0	0	5	0																			0	0	0	0	0	0
10104101001	101041010	101041	2	2018	0	2018	1	7	1	0									2		0	0	0	5	0	1	1	1	7	7	7	2	2	2				2	2	2	1	1	1	0	0	0	0	0	0
10104101001	101041010	101041	2	2020	0	2020	1	8	1	0									1	0	0	0		5	0	2	1	1		7	7		2	1			2		1			4	1	0	0	0	0	0	0
10104101002	10104101	101041	1	2011	1	2011	1	7	1	0	1.81	65.2	79	8					2	1	0	0	0	8	60	1	1	1	5	5	7	2	2	1			2	2	2					1	0	0	0	0	0
10104101002	101041010	101041	1	2013	1	2013		7	1	0	1.805	64.1	77	8.19					2	1	0	0	0	6	0	1	2	1	7		7	2		2				2		1	1		2	1	0	0	0	0	0
10104101002	101041010	101041	1	2015	1	2015		8	1	0	1.801	64.3	75.7	6.9						1	0	0	3	7	0																			0	0	0	0	0	0
10104101002	101041010	101041	1	2018	1	2018	2	7	1	0									2	1	0	0	0	8	0	1	1	1	7	7	7	2	2	2				2	2	2	1	1	1	0	2	0	0	0	0
10104101002	101041010	101041	1	2020	1	2020	1	8	1	0									2	0	0	0		8	24	1	1	1	7	7	7	2	2	1			2	2	2		1	1	3	0	0	0	0	0	0
10104102001	10104102	101041	2	2011	0	2011	2	8	1	0									0	0	0	0	0	8	0	2	2	1			7			2						2				1	0	0	0	0	0
10104102001	101041020	101041	2	2013	0	2013		7	1	0									2	0	0	0	0	8	0	1	1	1	2	7	7	2	2	1			2	2	2		1	1	1	1	0	0	0	0	0
10104102001	101041020	101041	2	2015	0	2015		8	1	0	1.463	47.4	86.3	6.62			2.85	2.84	2	0	0	0	0	4	0	1	1	1	4	3	7	2	1	1		2	2	1			1	1	1	0	0	0	0	0	0
10104102001	101041020	101041	2	2018	0	2018	2	7	1	0									0		0	0	0	7	0	2	2	1			7			1			2						1	0	0	0	0	0	0
10104102001	101041020	101041	2	2020	0	2020	1	8	1	0									2	0	0	0		6	0	1	2	1	7		7	2		2				1		1	1		1	0	0	0	0	0	0
10104102002	10104102	101041	1	2011	1	2011	2	8	1	0	1.68	61	85	13			5	5.6	0	1	0	0	0	8	0	2	2	1			7			2						2				1	0	0	0	0	0
10104102002	101041020	101041	1	2013	1	2013		7	1	0	1.611	59.5	80.6	9.93			2.63	2.53	2	1	0	0	0	9	0	1	1	1	7	7	7	2	2	2				2	2	1	1	1	1	1	0	0	0	0	0
10104102002	101041020	101041	1	2015	1	2015		8	1	0	1.616	59.3	97.3	8.87			1.91	1.78	2	1	0	0	0	7	0	1	1	1	7	5	7	2	2	2				2	1	2	1	1	1	1	0	3	0	0	6
10104102002	101041020	101041	1	2018	1	2018	2	7	1	0									0	1	0	0	0	8	2	2	2	1			7			2						2			1	1	0	0	0	0	0
10104102002	101041020	101041	1	2020	1	2020	1	8	1	0									2	1	0	1		8	0	1	2	1	5		7	2		2				1		1	1		1	1	0	3	0	0	0
10104103001	10104103	101041	1	2011	1	2011	2	8	1	0										1	0	0	0	4	0																			1	0	0	0	0	0
10104103001	101041030	101041	1	2013	1	2013		7	1	0	1.636	55.8	77	13.25						1	0	1	0	4	30																			1	2	0	0	0	0
10104103001	101041030	101041	1	2015	1	2015		8	1	0	1.62	60	89	12						1	0	1	0	4	0																			1	2	0	0	0	0
10104103001	101041030	101041	1	2018	1	2018	2	7	1	0									2	1	0	0	0	3	60	1	2	1	7		7	2		1			2	2			1		1	0	0	0	0	0	0
10104103001	101041030	101041	1	2020	1	2020	1	8	1	0									0	1	0	1		4	0	2	2	1			1			1			2						3	1	0	0	0	0	0
10104103002	10104103	101041	2	2011	0	2011	2	8	1	0										0	0	0	0	4	0																			0	0	0	0	0	0
10104103002	101041030	101041	2	2013	0	2013		7	1	0	1.55	44.4	81	11.9						0	0	1	0	4.5	0																			0	0	3	0	0	0
10104103002	101041030	101041	2	2015	0	2015		8	1	0	1.506	44.8	79	8.22						0	0	0	0	5	60																			0	0	0	0	0	0
10104103002	101041030	101041	2	2018	0	2018	2	7	1	0									2		0	0	0	5	0	1	1	1	7	7	7	2	1	1		1	1	2			1	1	1	0	0	0	0	0	0
10104103002	101041030	101041	2	2020	0	2020	1	8	1	0									2	1	0	0		4	0	1	1	1	7	7	7	2	2	2				1	2	2	1	1	1	0	0	3	4	0	0
10104104001	10104104	101041	1	2011	1	2011	2	7	1	0	1.53	44.8	80	10			4.22	3.81		0	0	0	0	6	0																			1	0	0	0	0	0
10104104001	101041040	101041	1	2013	1	2013		7	1	0	1.55	47.4	75	13.93			3.19	4.16		0	0	0	0	9	0																			1	0	0	0	0	0
10104104001	101041040	101041	1	2015	1	2015		8	1	0	1.536	47.6	80.5	5.87			2.97	2.59		1	0	1	0	8	0																			1	0	0	0	0	0
10104104001	101041040	101041	1	2018	1	2018	2	8	1	0									2		0	0	0	7	0	1	1	2	5	2		2	2					2	1		1	1		0	0	0	0	0	0
10104104001	101041040	101041	1	2020	1	2020	1	8	1	0									2	0	0	0		7	4	1	2	1	7		7	2		2				1		1	1		1	1	0	0	0	0	0
10104104002	10104104	101041	2	2011		2011		7		0
10104104002	101041040	101041	2	2013	0	2013	2	7	1	0	1.4	35.3	79	20.2			5.9	4.2		0	0	0	0	9	0																			1	0	0	0	0	0
10104104002	101041040	101041	2	2015	0	2015		8	1	0	1.396	34.4	74.5	10.53						0	0	1	0		0																			0	0	0	0	0	0
10104104002	101041040	101041	2	2018	0	2018	2	8	1	0									2	1	0	0	0	2	1	1	2	2	7			1			2						3			0	0	0	0	0	0
10104104002	101041040	101041	2	2020	0	2020	1	8	1	0									2	1	0	0		1	0	1	2	1	7		7	2		1			2	1			1		2	0	0	0	4	0	0
10104105001	10104105	101041	2	2011	0	2011	2	8	1	0									1	0	0	0	0	5	0	2	1	1		4	4		1	1		2	1							0	0	0	0	0	0
10104105001	101041050	101041	2	2013	0	2013		7	1	0	1.51	44.2	88	14.19			3.25	3.22	2	0	0	0	0	3	0	1	1	1	7	7	7	2	2	1			2	1	1		1	1	1	1	0	0	0	0	0
10104105001	101041050	101041	2	2015	0	2015		8	1	0	1.5	43.2	76	8.41			3.18	2.94	2	0	0	0	0	2	0	1	1	1	3	7	2	2	1	1		2	2	1			1	1	1	1	0	0	0	0	0
10104105001	101041050	101041	2	2018	0	2018	2	8	1	0									0		0	0	0	3.5	0	2	2	1			7			1			2						3	1	0	0	0	0	0
10104105001	101041050	101041	2	2020	0	2020	1	8	1	0									2	0	0	0		5	0	1	1	1	3	7	7	2	2	1			2	1	1		3	1	3	0	0	0	0	0	0
10104105002	10104105	101041	1	2011	1	2011	2	8	1	0	1.6	52.9	81	13			5.25	5.25	1	1	0	0	0	8	0	2	1	1		4	5		2	1			1		1					0	0	0	0	0	0
10104105002	101041050	101041	1	2013	1	2013		7	1	0	1.592	53.1	80	12.81			2.62	2.58	2	1	0	0	3	10	120	1	1	1	7	7	7	2	1	1		2	2	2			1	1	1	1	0	0	0	0	0
10104105002	101041050	101041	1	2015	1	2015		8	1	0	1.591	52	77.6	6.41			2.91	2.84	2	1	0	0	3	8	0	1	2	1	5		7	2		2				2		2	1		1	0	0	0	0	0	0
10104105002	101041050	101041	1	2018	1	2018	2	8	1	0									0	0	0	0	1	7	60	2	2	1			7			2						2			3	0	2	0	0	0	0
10104105002	101041050	101041	1	2020	1	2020	1	8	1	0									2	0	0	0		8	0	1	1	1	7	7	7	2	2	2				1	1	1	3	3	3	0	0	0	0	0	0
10104106001	10104106	101041	2	2011	0	2011	2	7	1	0									0	0	0	0	0	1	0	2	2	1			7			1			2							0	0	0	0	0	0
10104106001	101041060	101041	2	2013	0	2013	1	7	0	0										0	0	0	0																					0	0	0	0	0	0
10104106001	101041060	101041	2	2015	0	2015		8	0	0	1.535	42.1	76.4	10.16			6.66	9.16		0	0	0	0																					0	0	0	0	0	0
10104106001	101041060	101041	2	2018	0	2018	2	7	0	0									0		0	1	0	1	0	2	2	2																0	0	0	0	0	0
10104106002	10104106	101041	1	2011	1	2011	2	7	1	0	1.645	47.6	79	14.1			4.38	4.94	0	1	0	0	0	4	60	2	2	1			7			2						1				1	2	0	0	0	0
10104107001	10104107	101041	1	2011	1	2011	2	7	1	0	1.56	48.3	81	15.06			5.28	4.12		1	0	1	0	7	0																			1	0	0	0	0	0
10104107001	101041070	101041	1	2013	1	2013		7	1	0	1.554	48.8	104.1	12.43			5.5	5.6		1	0	0	0	5	0																			0	0	0	0	0	0
10104107001	101041070	101041	1	2015	1	2015		8	1	0	1.486	48.5	65.8				5.31	5.03		1	0	0	0																					0	0	0	0	0	0
10104107001	101041070	101041	1	2018	1	2018	2	8	0	0									0		0	0	0	3	0	2	2	1			7			1			2						3	0	0	0	0	0	0
10104107001	101041070	101041	1	2020	1	2020	1	8	0	0									0	0	0	0		4	0	2	2	2																0	0	0	0	0	0
10104107002	101041070	101041	2	2013	0	2013	2	7	1	0	1.365	30.8	92	14.31			5.2	6.2		0	0	1	0	4	0																			0	0	0	0	0	0
10104107002	101041070	101041	2	2015	0	2015		8	1	0	1.342	32.6	80.6				4.62	3.47		0	0	0	0																					0	0	0	0	0	0
10104108001	10104108	101041	2	2011	0	2011	1	8	1	0	1.66	54.8	83	22						0	0	0	0	1	0																			0	0	0	0	0	0
10104108001	101041080	101041	2	2013	0	2013		11	1	0	1.606	53.5	77	16.41						0	0	1	0	2	0																			0	0	0	0	0	0
10104108001	101041080	101041	2	2015	0	2015		8	1	0										0	0	0	0	2	0																			0	0	0	0	0	0
10104108001	101041080	101041	2	2018	0	2018	2	7	1	0									2		0	1	0	2	0	1	1	1	7	7	7	2	2	2				2	2	2	1	1	1	0	0	0	0	0	0
10104108001	101041080	101041	2	2020	0	2020	1	8	1	0									0	0	0	1		2	0	2	2	1			7			2						2			1	0	0	0	0	0	0
10104108002	10104108	101041	1	2011	1	2011	2	8	1	0	1.62	49.2	75	13						0	0	0	0	8	0																			0	0	0	0	0	0
10104108002	101041080	101041	1	2013	1	2013		11	1	0	1.59	46.2	74	13.69			2.04	2.75		1	0	0	0	10	0																			0	0	0	0	0	0
10104108002	101041080	101041	1	2015	1	2015		8	1	0	1.584	46.8	68.7	6.85			2.6	3.18		0	0	0	0	10	0																			0	0	0	0	0	0
10104108002	101041080	101041	1	2018	1	2018	2	7	1	0									2		0	0	0	11	0	1	1	1	7	7	7	2	2	2				2	2	2	1	1	1	0	0	0	0	0	0
10104108002	101041080	101041	1	2020	1	2020	1	8	1	0									2	0	0	0		7	0	1	1	1	5	5	5	2	2	2				2	2	2	1	1	1	0	0	0	0	0	0
10104109001	10104109	101041	1	2011	1	2011	2	7	1	0	1.655	53.5	70	7.79					2	1	0	0	0	8	0	1	1	1	6	5	7	2	2	2				2	2	2				1	0	0	0	0	0
10104109001	101041090	101041	1	2013	1	2013		7	1	0	1.675	56.6	76	13					2	1	0	0	0	7	60	1	2	1	7		7	2		1			2	1			1		1	1	0	0	0	0	0
10104109001	101041090	101041	1	2015	1	2015		8	1	0	1.659	51.8	75	8.5						1	0	1	0	8	0																			1	0	0	0	0	0
10104109001	101041090	101041	1	2018	1	2018	2	7	1	0									0	0	0	0	0	6.5	60	2	2	1			7			1			2						1	1	0	0	0	0	0
10104109001	101041090	101041	1	2020	1	2020	1	8	1	0									0	1	0	0		6	60	2	2	2																0	0	0	0	0	0
10104109002	10104109	101041	2	2011	0	2011	2	7	1	0									1	0	1	0	0	8	0	2	1	1		7	7		2	2					2	2				0	0	0	0	0	0
10104109002	101041090	101041	2	2013	0	2013		7	1	0	1.596	63.3	90	10.29					2	0	0	0	0	6	0	1	1	1	7	7	7	2	2	1			2	2	1		1	1	1	0	0	0	0	0	0
10104109002	101041090	101041	2	2015	0	2015		8	1	0	1.594	59.4	87.5	7.22						0	0	0	0	6	0																			0	0	3	0	0	0
10104109002	101041090	101041	2	2018	0	2018	2	7	1	0									2		0	0	0	6	0	1	2	1	7		7	2		1			2	2			1		1	0	0	0	0	0	0
10104109002	101041090	101041	2	2020	0	2020	1	8	1	0									2	0	0	0		7	0	1	1	1	7	7	7	2	1	2		2		2		1	1	4	1	0	0	0	0	0	0
10104110001	10104110	101041	2	2011	0	2011	2	7	1	0										0	0	0	0	5	0																			0	0	0	0	0	0
10104110001	101041100	101041	2	2013	0	2013		7	1	0										0	0	0	0	6	0																			1	0	0	0	0	0
10104110001	101041100	101041	2	2015	0	2015	2	8	1	0	1.484	55.5	88.5	7.88			3.4	3.78	0	0	0	0	0	2	0	2	2	1			7			2						1			1	0	0	0	0	0	0
10104110001	101041100	101041	2	2018	0	2018	2	7	1	0									2		0	0	0	3	0	1	2	1	7		7	1		1	2		2				1		1	0	0	0	0	0	0
10104110001	101041100	101041	2	2020	0	2020	1	8	1	0									1	0	0	0		3.5	0	2	1	1		4	5		2	2					1	2		3	3	0	0	0	0	0	0
10104110002	10104110	101041	1	2011	1	2011	2	7	1	0	1.665	59	84	12.47			4.3	4.3		1	0	0	0	4	0																			0	0	0	0	0	0
10104110002	101041100	101041	1	2013	1	2013		7	1	0	1.68	49.5	76				7.8	8.9		1	0	0	0	5	150																			1	2	0	0	0	0
10104110002	101041100	101041	1	2015	1	2015	2	8	1	0	1.6	45.5	76	13.31			5.09	4.66	0	1	0	0	3	4	0	2	2	2																0	0	0	0	0	0
10104110002	101041100	101041	1	2018	1	2018	2	7	1	0									0		0	1	0	3	0	2	2	1			7			2						1			1	0	0	0	0	0	0
10104110002	101041100	101041	1	2020	1	2020	1	8	1	0									1	0	0	0		4.5	0	2	1	1		3	7		2	1			2		1			3	3	1	2	3	0	0	6
10104111001	10104111	101041	1	2011	1	2011	1	7	0	0	1.54	48.4	77	10						1	0	0	0	5	0																			1	0	0	0	0	0
10104111001	101041110	101041	1	2013	1	2013		7	0	0	1.526	44.3	66	13.4						1	0	0	0	8	0																			1	0	0	0	0	0
10104111001	101041110	101041	1	2015	1	2015		8	0	0	1.531	44.8	72.2	5.32					2	1	0	0	0	8	0	1	1	1	7	7	7	2	2	2				2	2	2	1	1	1	1	0	0	0	0	0
10104111001	101041110	101041	1	2018	1	2018	2	7	0	0									2	1	0	0	0	8	0	1	2	1	7		7	2		2				1		1	1		1	0	0	0	0	0	0
10104111001	101041110	101041	1	2020	1	2020	1	8	0	0									2	1	0	0		6	0	1	1	1	4	2	7	2	2	1			2	2	2		1	2	3	1	0	3	0	0	0
10104112001	10104112	101041	1	2011	1	2011	2	8	1	0	1.58	59.4	87	10.88					2	0	0	0	0	10	0	1	1	1	5	5	7	2	2	2				2	2	2				0	0	0	0	0	0
10104112001	101041120	101041	1	2013	1	2013		7	1	0	1.551	55.3	81.4	6.6					2	0	0	0	0	8	0	1	1	1	7	7	7	2	2	2				2	2	2	1	1	1	0	0	3	0	0	0
10104112001	101041120	101041	1	2015	1	2015	2	8	1	0	1.54	52.7	74.4	6.72					0	0	0	1	0	2	0	2	2	1	5		5			2						2			3	0	0	0	0	0	0
10104112001	101041120	101041	1	2018	1	2018	1	7	1	0									0		0	0	0	10	180	2	2	1			7			1			2						3	1	0	3	0	0	0
10104112001	101041120	101041	1	2020	1	2020	1	8	1	0									2	0	0	1		10	0	1	1	1	2	2	2	2	2	1			2	1	1		3	3	3	0	0	0	0	0	0
10104112002	10104112	101041	2	2011	0	2011	2	8	1	0									0	0	0	0	0	1	0	2	2	1			7			2						2				0	0	0	0	0	0
10104112002	101041120	101041	2	2013	0	2013		7	1	0	1.616	66.7	96.8	9.22					1	0	0	0	0	3	0	2	1	1		7	7		1	2		2				1		1	1	1	0	3	0	0	0
10104112002	101041120	101041	2	2015	0	2015	2	8	1	0	1.605	65.8	96.4	7.91					2	0	0	0	0	2	0	1	1	1	7	7	7	2	2	2				2	1	1	1	4	3	0	0	0	0	0	0
10104112002	101041120	101041	2	2018	0	2018	2	7	1	0									2		0	0	0	10	0	1	1	1	7	7	7	2	1	2		2		1		1	3	1	1	1	0	3	0	0	0
10104112002	101041120	101041	2	2020	0	2020	1	8	1	0									1	0	0	1		3	0	2	1	1		7	2		1	2		2				1		4	3	1	0	0	4	0	0
10104113001	10104113	101041	1	2011	1	2011	1	7	1	0	1.6	57.7	84	7.56					1	1	0	0	0	4	0	2	1	1		5	6		2	1			1		2					1	0	0	0	0	0
10104113001	101041130	101041	1	2013	1	2013	2	7	1	0	1.585	56.1	77	10.97					2	1	0	1	0	3	0	1	2	1	5		7	2		2				2		2	1		1	0	0	0	0	0	0
10104113001	101041130	101041	1	2015	1	2015		8	1	0	1.5830000000000002	57.2	81.5	6.19					2	1	0	0	0	2	0	1	1	1	3	2	7	2	2	2				1	1	1	3	3	3	0	0	0	0	0	0
10104113001	101041130	101041	1	2018	1	2018	1	7	1	0									1	1	1	1	3	8	0	2	1	1		7	7		2	2					2	2		1	1	0	0	3	0	0	0
10104113001	101041130	101041	1	2020	1	2020	1	8	1	0									2	1	0	1		4.5	0	1	1	1	3	7	7	2	2	2				1	1	1	3	1	1	0	0	0	0	0	0
10104113002	10104113	101041	2	2011	0	2011	1	7	1	0										0	0	1	0	8	0																			1	0	0	0	0	0
10104113002	101041130	101041	2	2013	0	2013		7	1	0	1.525	45.4	75	9.65						0	0	0	0	7	0																			0	0	0	0	0	0
10104113002	101041130	101041	2	2015	0	2015	1	8	1	0	1.514	41.9	72	7.06					2	0	0	0	0	4	0	1	1	1	3	7	4	2	2	2				1	1	2	3	3	3	0	0	0	0	0	0
10104113002	101041130	101041	2	2018	0	2018	1	7	1	0									2		0	0	0	4	0	1	1	1	4	7	7	2	2	2				1	1	1	4	4	4	0	0	0	0	0	0
10104113002	101041130	101041	2	2020	0	2020	1	8	1	0									2	0	1	0		5	0	1	1	1	4	7	7	2	1	1		2	2	1			1	1	1	1	2	0	0	0	0
10104114001	10104114	101041	2	2011	0	2011	2	8	1	0	1.635	58	86	12.53						0	0	0	0	4	0																			0	0	0	0	0	0
10104114001	101041140	101041	2	2013	0	2013		7	1	0	1.7180000000000002	56.2	82.6	10.56			3.15	2.75		0	0	0	0	5	0																			0	0	0	0	0	0
10104114001	101041140	101041	2	2015	0	2015		8	1	0	1.631	58.3	90	7.91						0	0	0	0	6	0																			0	0	0	0	0	0
10104114001	101041140	101041	2	2018	0	2018	1	7	1	0									2		0	0	0	2	0	1	1	2	5	7		2	1			2		2			3	3		0	0	0	0	0	0
10104114001	101041140	101041	2	2020	0	2020	1	8	1	0									2	0	0	0		3	0	1	2	1	7		7	2		1			2	1			3		3	0	0	0	0	0	0
10104114002	10104114	101041	1	2011	1	2011	2	8	1	0										1	0	0	0	6	0																			0	0	0	0	0	0
10104114002	101041140	101041	1	2013	1	2013		7	1	0	1.635	57.9	86	8.94			4.05	3.9		1	0	0	0	4	0																			0	0	0	0	0	0
10104114002	101041140	101041	1	2015	1	2015		8	1	0	1.695	55.7	76	9.87			2.75	2.82		1	0	0	0	3	0																			0	0	0	0	0	0
10104114002	101041140	101041	1	2018	1	2018	2	7	1	0									2	1	0	0	0	4	0	1	2	2	7			2						2			1			0	0	0	0	0	0
10104114002	101041140	101041	1	2020	1	2020	1	8	1	0									2	1	0	0		2	0	1	2	1	7		7	2		2				1		1	1		1	0	0	0	0	0	0
10104115001	10104115	101041	1	2011	1	2011	2	8	1	0	1.65	52	82	9					2	1	0	0	1	8	0	1	1	1	7	7	7	1	2	2	1				2	1				0	0	0	0	0	0
10104115001	101041150	101041	1	2013	1	2013		7	1	0	1.66	55.2	79	13.5					2	1	0	0	0	7	0	1	1	1	2	7	7	2	2	2				2	2	2	1	1	1	1	0	0	0	0	0
10104115001	101041150	101041	1	2015	1	2015		8	1	0	1.635	53.3	73.4	10.4					2	1	0	0	0	5	0	1	1	1	7	1	7	2	1	2		2		2		1	1	1	1	1	0	0	0	0	0
10104115001	101041150	101041	1	2018	1	2018	2	7	1	0									2	1	0	0	0	6	0	1	1	1	7	7	7	2	2	2				2	2	2	1	1	1	1	0	0	0	0	0
10104115001	101041150	101041	1	2020	1	2020	1	8	1	0									2	1	0	0		8	0	1	2	1	7		7	2		2				2		1	1		1	0	0	0	0	0	0
10104115002	10104115	101041	2	2011	0	2011	2	8	1	0	1.47	48.6	87	13						0	0	0	0	8	0																			0	0	0	0	0	0
10104115002	101041150	101041	2	2013	0	2013		7	1	0	1.4780000000000002	54.9	86	11						0	0	0	0	5	0																			0	0	0	0	0	0
10104115002	101041150	101041	2	2015	0	2015		8	1	0	1.466	53.5	89	10.22					2	0	0	0	0	7	0	1	2	1	5		7	2		2				2		2	1		1	0	0	0	0	0	0
10104115002	101041150	101041	2	2018	0	2018	2	7	1	0									2		0	1	0	7	0	1	1	1	7	7	7	2	2	2				2	2	2	1	1	1	0	0	0	0	0	0
10104115002	101041150	101041	2	2020	0	2020	1	8	1	0									2	0	0	0		10	0	1	2	1	7		7	2		2				2		1	1		1	0	0	0	0	0	0
10104116001	10104116	101041	1	2011	1	2011	2	8	1	0	1.68	46.2	78	7.54						0	0	0	0	5	0																			0	0	0	0	0	0
10104116001	101041160	101041	1	2013	1	2013		7	1	0	1.648	49.9	75	7.84						0	0	1	0	4	0																			1	0	0	0	0	0
10104116001	101041160	101041	1	2015	1	2015	2	8	1	0	1.662	48.4	72.1	7.15					2	0	0	0	0	7	0	1	1	1	7	2	7	2	2	2				2	1	1	1	1	1	0	0	3	0	0	6
10104116001	101041160	101041	1	2018	1	2018	1	8	1	0									2		0	0	0	8	0	1	2	1	7		7	2		2				2		1	1		1	0	0	0	0	0	0
10104116001	101041160	101041	1	2020	1	2020	1	8	1	0									2	0	0	1		8	0	1	1	1	7	7	7	2	1	2		2		2		2	1	1	3	0	0	0	0	0	0
10104116002	10104116	101041	2	2011	0	2011	2	8	1	0										0	0	0	0	5	0																			0	0	0	0	0	0
10104116002	101041160	101041	2	2013	0	2013		7	1	0	1.545	49.2	81.6	18.31						0	0	0	0	2	0																			0	0	0	0	0	0
10104116002	101041160	101041	2	2015	0	2015	2	8	1	0	1.534	51.2	85.7	12.5			3.34	3.66	2	0	0	0	0	5	0	1	1	1	3	7	7	2	2	2				1	1	2	1	1	1	0	0	0	0	0	0
10104116002	101041160	101041	2	2018	0	2018	2	8	1	0									0		0	1	0	4	0	2	2	1			7			1			2						3	1	0	0	0	0	0
10104116002	101041160	101041	2	2020	0	2020	1	8	1	0									1	0	0	0		2	0	2	1	1		7	7		2	2					1	1		1	3	0	0	3	0	0	0
10104117001	10104117	101041	2	2011	0	2011	2	8	1	0										0	0	0	0	5	0																			0	0	0	0	0	0
10104117001	101041170	101041	2	2013	0	2013		7	1	0	1.53	59.9	87	10.88						0	0	0	0	8	0																			1	0	0	0	0	0
10104117001	101041170	101041	2	2015	0	2015		8	1	0	1.546	60.4	87.7	8.03			2.81	2.65	2	1	0	0	0	6	0	1	1	1	5	5	7	2	2	1			2	1	1		1	1	1	0	0	0	0	0	0
10104117001	101041170	101041	2	2018	0	2018	2	7	0	0									0	0	0	0	0	6	0	2	2	1			7			2						1			1	0	0	0	0	0	0
10104117001	101041170	101041	2	2020	0	2020	1	8	0	0									1	0	0	0		3	0	2	1	1		7	4		2	2					1	1		1	3	1	0	0	0	0	0
10104117002	10104117	101041	1	2011	1	2011	2	8	1	0	1.66	60.6	88	15.75			5.02	5.5		0	0	0	0	4	0																			1	0	0	0	0	0
10104117002	101041170	101041	1	2013	1	2013		7	1	0	1.662	57.7	89	15.61			6.74	4.84		0	0	0	0	6	0																			1	0	0	0	0	0
10104117002	101041170	101041	1	2015	1	2015	2	8	1	0	1.669	55.1	82.5	9.53			3.56	3.34	2	0	0	0	1	6	0	1	1	1	1	2	7	2	1	1		2	2	1			1	1	1	0	0	0	0	0	0
10104118001	10104118	101041	1	2011	1	2011	2	8	1	0	1.66	54.8	84	12					2	1	0	0	0	8	0	1	1	1	5	5	5	2	2	1			2	1	1					1	0	0	0	0	0
10104118001	101041180	101041	1	2013	1	2013		7	1	0	1.67	54.4	76	10.33					1	0	0	0	0	5.5	0	2	1	1		7	7		2	1			2		2			1	1	1	0	3	0	0	0
10104118001	101041180	101041	1	2015	1	2015		8	1	0	1.635	52.8	76.5	11					2	0	0	0	0	5	0	1	2	1	5		7	2		2				2		2	1		1	1	0	0	0	0	0
10104118001	101041180	101041	1	2018	1	2018	2	7	1	0									2		0	0	0	6	0	1	2	1	7		7	2		1			2	2			1		1	0	0	0	0	0	0
10104118001	101041180	101041	1	2020	1	2020	1	8	1	0									0	0	0	0		5	0	2	2	1			5			2						1			1	0	0	0	0	0	0
10104118002	10104118	101041	2	2011	0	2011	2	8	1	0									1	0	0	0	0	8	0	2	1	1		5	7		2	1			1		2					0	0	0	0	0	0
10104118002	101041180	101041	2	2013	0	2013		7	1	0	1.571	55.6	87	10.54					2	1	0	0	0	5.5	0	1	1	1	7	2	7	1	1	1	1	1	1				1	1	1	0	0	0	0	0	0
10104118002	101041180	101041	2	2015	0	2015		8	1	0									2	0	0	0	0	7	0	1	1	1	5	5	7	2	2	2				2	2	1	1	1	1	1	0	0	0	0	0
10104118002	101041180	101041	2	2018	0	2018	2	7	1	0									2		0	0	0	5	0	1	2	1	6		7	2		1			2	2			1		1	0	0	0	0	0	0
10104118002	101041180	101041	2	2020	0	2020	1	8	1	0									2	0	0	0		6	0	1	2	1	5		7	2		2				2		2	1		1	0	0	3	0	0	0
10104119001	10104119	101041	1	2011	1	2011	2	7	1	0	1.625	53.6	75	9.71						1	0	0	0	7	0																			0	0	0	0	0	0
10104119001	101041190	101041	1	2013	1	2013		7	1	0	1.625	54	73	15.49						1	0	0	0	7	0																			0	0	0	0	0	0
10104119001	101041190	101041	1	2015	1	2015		8	1	0	1.633	53.1	71.5	6.16			2.54	2.66		1	0	0	0	7	0																			0	0	0	0	0	0
10104119001	101041190	101041	1	2018	1	2018	2	7	1	0									2	1	0	0	0	5	0	1	1	1	7	7	1	2	1	1		2	2	1			1	3	3	0	0	0	0	0	0
10104119001	101041190	101041	1	2020	1	2020	1	8	1	0									2	0	0	0		8	0	1	1	1	5	7	7	2	2	1			1	2	1		1	3	3	1	0	0	0	0	0
10104119002	101041190	101041	2	2013	0	2013	2	7	1	0										0	0	0	0	6	0																			0	0	0	0	0	0
10104119002	101041190	101041	2	2015	0	2015		8	1	0	1.496	51.4	80.5	8.03						0	0	0	0	7	0																			0	0	0	0	0	0
10104119002	101041190	101041	2	2018	0	2018	2	7	1	0									2		0	0	0	3	0	1	2	2	4			2						2			1			0	0	0	0	0	0
10104119002	101041190	101041	2	2020	0	2020	1	8	1	0									2	0	0	0		6	0	1	1	1	4	4	7	2	2	2				2	1	1	1	1	1	1	0	0	0	0	0
10104120001	101041200	101041	2	2013	0	2013	2	7	1	0	1.45	43.7	79	11.9						0	1	0	0	5	0																			0	0	3	0	0	0
10104120001	101041200	101041	2	2015	0	2015		8	1	0	1.4280000000000002	45.9	75.4	9.22						0	0	0	0	6	0																			0	0	3	0	0	0
10104120001	101041200	101041	2	2018	0	2018	2	8	1	0									2		0	0	0	5	0	1	2	1	7		7	2		2				2		2	1		1	0	0	0	0	0	0
10104120001	101041200	101041	2	2020	0	2020	1	8	1	0									2	0	0	0		2	0	1	2	1	7		7	2		2				2		2	1		1	0	0	0	0	0	0
10104120002	101041200	101041	1	2013	1	2013	2	7	1	0	1.611	56.2	87.1	9.7						1	0	0	0	5	0																			1	0	3	0	0	0
10104120002	101041200	101041	1	2015	1	2015		8	1	0	1.595	52.1	72.2	6.68						1	0	0	0	5	0																			0	0	3	0	0	0
10104120002	101041200	101041	1	2018	1	2018	1	8	1	0									2	1	0	0	0	6	0	1	2	1	7		7	2		2				2		2	1		1	0	0	0	0	0	0
10104120002	101041200	101041	1	2020	1	2020	1	8	1	0									2	1	0	0		7	0	1	2	1	5		7	2		2				2		2	1		3	1	0	3	0	0	0
10104121001	101041210	101041	1	2013	1	2013	2	7	1	0	1.71	64.9	81.6	11.9						1	0	0	0	8	0																			1	2	0	0	0	0
10104121001	101041210	101041	1	2015	1	2015		8	1	0	1.714	65.4	82.7	7.62						1	0	0	0	6	0																			0	0	0	0	0	0
10104121001	101041210	101041	1	2018	1	2018	2	7	1	0									2	1	0	0	0	6	0	1	1	1	7	7	7	2	2	2				2	2	1	1	1	1	0	2	3	0	0	0
10104121001	101041210	101041	1	2020	1	2020	1	8	1	0									2	0	0	0		6	0	1	1	1	7	7	7	2	2	2				2	1	1	1	1	3	1	2	3	0	0	6
10104121002	101041210	101041	2	2013	0	2013	2	7	1	0	1.588	52.4	83.4	9.66						0	0	0	0	8	0																			1	0	0	0	0	0
10104121002	101041210	101041	2	2015	0	2015	2	8	1	0	1.602	56.4	81.7	5.4						0	0	0	0	8	0																			0	2	0	0	0	0
10104121002	101041210	101041	2	2018	0	2018	2	7	1	0									0		0	0	0	6	0	2	2	1			7			2						2			1	0	0	0	0	0	0
10104121002	101041210	101041	2	2020	0	2020	1	8	1	0									1	0	0	0		6.5	0	2	1	1		7	7		1	2		1				2		3	1	1	0	3	0	0	0
10104122001	101041220	101041	2	2013	0	2013	2	7	1	0	1.48	52.7	87	12.1					2	0	0	1	0	10	0	1	1	1	7	7	7	2	2	2				2	2	2	1	1	1	0	0	0	0	0	0
10104122001	101041220	101041	2	2015	0	2015		8	1	0									2	0	0	0	0	10	0	1	1	1	2	2	4	2	2	2				2	1	1	1	1	1	0	0	0	0	0	0
10104122001	101041220	101041	2	2018	0	2018	2	8	1	0									0		0	0	0	10	0	2	2	2																0	0	0	0	0	0
10104122001	101041220	101041	2	2020	0	2020	1	8	1	0									0	0	0	0		6	0	2	2	2																0	0	0	0	0	0
10104122002	101041220	101041	1	2013	1	2013	2	7	1	0	1.715	66.6	84	15.94					2	0	0	0	0	10	0	1	1	1	7	7	7	2	2	2				2	2	2	1	1	1	0	0	0	0	0	0
10104122002	101041220	101041	1	2015	1	2015		8	1	0	1.699	62.3	77.3	7.75					2	0	0	0	0	8	0	1	1	1	3	3	3	2	2	2				2	1	1	1	1	1	0	0	0	0	0	0
10104122002	101041220	101041	1	2018	1	2018	2	8	1	0									2		0	0	0	7	0	1	2	1	7		7	2		1			2	2			1		1	0	0	0	0	0	0
10104122002	101041220	101041	1	2020	1	2020	1	8	1	0									2	0	0	0		6	0	1	2	1	7		5	2		2				2		2	1		1	0	0	0	0	0	0
10104123001	101041230	101041	2	2013	0	2013	1	7	0	0									1	0	0	0	0	12	0	2	1	1		7	7		2	2					1	1		1	1	0	0	0	0	0	0
10104123001	101041230	101041	2	2015	0	2015		8	0	0	1.53	47.1	72.6	10.57			3.09	3.28	1	0	0	0	0	1.5	0	2	1	1		7	7		2	2					2	2		1	1	0	0	0	0	0	0
10104123001	101041230	101041	2	2018	0	2018	2	8	0	0									1		0	0	0	3	0	2	1	1		7	7		2	2					2	1		4	1	0	0	0	0	0	0
10104123001	101041230	101041	2	2020	0	2020	1	8	0	0									1	0	0	1		1	0	2	1	1		7	7		2	2					2	2		1	1	0	0	0	0	0	0
10104124001	101041240	101041	1	2013	1	2013	1	7	1	0	1.664	54	81	12.34						1	0	0	0	9	0																			1	0	0	0	0	0
10104124001	101041240	101041	1	2015	1	2015		8	1	0	1.681	53.4	76.7	6.31						1	0	0	0	8	0																			0	0	0	0	0	0
10104124001	101041240	101041	1	2018	1	2018	2	7	1	0									2	1	0	0	0	5	0	1	2	1	7		7	2		2				2		1	1		1	0	0	0	0	0	0
10104124001	101041240	101041	1	2020	1	2020	1	8	1	0									1	1	0	0		6	45	2	1	2		1			2						1			1		0	0	0	0	0	0
10104124002	101041240	101041	2	2013	0	2013	2	7	1	0										0	0	0	0	5	0																			0	0	0	0	0	0
10104124002	101041240	101041	2	2015	0	2015		8	1	0	1.551	46.6	69.4	6.69						0	0	0	0	6	0																			0	0	0	0	0	0
10104124002	101041240	101041	2	2018	0	2018	2	7	1	0									0		0	0	0	4	0	2	2	1			7			2						2			1	0	0	0	0	0	0
10104124002	101041240	101041	2	2020	0	2020	1	8	1	0									1	0	0	0		5	0	2	1	2		7			2						2			3		1	0	0	4	0	0
10104125001	101041250	101041	2	2013	0	2013	1	7	1	0	1.484	42	81	12.3			4.6	3.8		0	0	0	0	5	0																			1	0	0	0	0	0
10104125001	101041250	101041	2	2015	0	2015		8	1	0	1.445	41.2	74.6	8.28			2.97	2.34	2	0	0	0	0	5	0	1	1	1	3	7	7	2	1	2		1		1		2	1	4	1	0	0	0	0	0	0
10104125001	101041250	101041	2	2018	0	2018	2	8	1	0									2		0	0	0	6	0	1	2	1	7		7	2		2				1		2	1		1	0	0	0	0	0	0
10104125001	101041250	101041	2	2020	0	2020	1	8	1	0									2	0	0	0		6	0	1	1	2	4	7		2	1			2		2			1	4		0	0	0	0	0	0
10104125002	101041250	101041	1	2013	1	2013	2	7	1	0										1	0	0	0	6	0																			1	2	0	0	0	0
10104125002	101041250	101041	1	2015	1	2015		8	1	0	1.66	61.7	79	8.84			2.5	2.62	2	1	0	0	0	7	0	1	2	1	7		7	2		2				2		1	3		1	0	0	0	0	0	0
10104125002	101041250	101041	1	2018	1	2018	2	8	1	0									2		0	0	0	6	0	1	2	1	7		7	2		2				1		2	1		1	0	0	0	0	0	0
10104125002	101041250	101041	1	2020	1	2020	1	8	1	0									2	1	0	0		8	0	1	2	2	7			2						2			1			0	0	0	0	0	0
10104126001	101041260	101041	2	2013	0	2013	2	7	1	0										0	0	0	0	10	0																			0	0	0	0	0	0
10104126001	101041260	101041	2	2018	0	2018	2	7	1	0									2	0	0	1	0	7	0	1	2	2	5			2						2			1			0	0	0	0	0	0
10104126001	101041260	101041	2	2020	0	2020	1	8	1	0									0	0	0	0		8	0	2	2	2																0	0	0	0	0	0
10104126002	101041260	101041	1	2018	1	2018	2	7	1	0									0	0	0	0	0	2	0	2	2	2																0	0	0	0	0	0
10104126002	101041260	101041	1	2020	1	2020	1	8	1	0									0	0	0	0		5	0	2	2	1			4			1			2						3	0	0	0	0	0	0
10104127001	101041270	101041	2	2013	0	2013	2	7	1	0	1.395	39.4	70	17.6					2	0	0	0	0	8	0	1	2	1	7		7	2		2				2		2	1		1	0	0	0	0	0	0
10104127001	101041270	101041	2	2015	0	2015		8	1	0	1.378	39.6	69.7	8.28						0	0	0	0																					0	0	0	0	0	0
10104127001	101041270	101041	2	2018	0	2018	1	8	1	0									2		0	0	0	6	0	1	1	1	7	7	7	2	2	2				2	2	2	1	1	1	0	0	0	0	0	0
10104127001	101041270	101041	2	2020	0	2020	1	8	1	0									2	0	0	0		5	0	1	2	2	7			2						2			1			1	0	0	0	0	0
10104127002	101041270	101041	1	2013	1	2013	2	7	1	0	1.751	54.1	72.8	11.22			6.25	4.28	2	1	0	0	0	8	0	1	2	1	7		7	2		2				2		2	1		1	0	0	0	0	0	0
10104127002	101041270	101041	1	2015	1	2015		8	1	0	1.771	54.3	75.4	9.59			3.66	3.75	0	1	0	0	0	5	0	2	2	1			7			2						1			1	1	0	0	0	0	0
10104127002	101041270	101041	1	2018	1	2018	1	8	1	0									2	1	0	0	0	8	0	1	1	1	7	7	7	2	2	2				2	2	2	1	1	1	0	0	0	0	0	0
10104127002	101041270	101041	1	2020	1	2020	1	8	1	0									2	0	0	0		4	0	1	2	2	5			2						2			1			0	0	0	0	0	0
10104128001	101041280	101041	2	2013	0	2013	2	7	1	0									2	0	0	0	0	10	0	1	1	1	7	7	7	2	2	1			2	2	1		1	1	1	1	0	0	0	0	0
10104128001	101041280	101041	2	2015	0	2015		8	1	0	1.432	39.8	73.4	6.97			2.34	2.43	2	0	0	0	0	10	0	1	2	1	3		7	2		2				1		1	1		1	1	0	0	0	0	0
10104128001	101041280	101041	2	2018	0	2018	2	8	1	0									2		0	0	0	5	0	1	2	1	7		7	2		2				1		1	1		3	0	0	0	0	0	0
10104128001	101041280	101041	2	2020	0	2020	1	8	1	0									1	0	0	0		11	0	2	1	1		7	7		2	2					2	2		1	1	0	0	0	0	0	0
10104128002	101041280	101041	1	2013	1	2013	2	7	1	0	1.528	45.5	75	13.97			3.19	3.87	2	0	1	0	0	10	0	1	1	1	7	7	7	2	2	1			2	2	2		1	1	1	0	0	0	0	0	0
10104128002	101041280	101041	1	2015	1	2015		8	1	0	1.547	47	70.5	7.09			2.66	2.94	2	1	0	0	0	8	0	1	2	1	7		7	2		2				1		1	1		1	0	0	0	0	0	0
10104128002	101041280	101041	1	2018	1	2018	2	8	1	0									2		0	0	0	6.5	0	1	2	1	7		7	2		2				2		2	1		1	0	0	0	0	0	0
10104128002	101041280	101041	1	2020	1	2020	1	8	1	0									2	0	0	0		11	0	1	1	1	2	3	4	2	2	2				2	2	2	1	1	3	0	0	0	0	0	0
10104129001	101041290	101041	2	2013	0	2013	2	7	1	0	1.561	58.1	89	13.2					2	0	0	0	0	5	0	1	1	2	7	7		2	2					2	2		1	1		0	0	0	0	0	0
10104129001	101041290	101041	2	2015	0	2015	2	8	1	0	1.543	57.5	92.5	11					0	0	0	1	0	2	0	2	2	1			7			2						2			3	0	0	0	0	0	0
10104129001	101041290	101041	2	2018	0	2018	2	8	1	0									0		0	0	0	9	0	2	2	1			7			2						2			1	0	0	0	0	0	0
10104129001	101041290	101041	2	2020	0	2020	1	8	1	0									1	0	0	0		5	0	2	1	1		5	7		2	2					2	1		1	1	0	0	0	0	0	0
10104129002	101041290	101041	1	2013	1	2013	1	7	1	0	1.645	57.2	77	10.25			2.72	2.37	2	1	0	0	0	6	0	1	1	1	7	7	7	2	2	2				2	2	2	1	1	3	1	0	0	0	0	0
10104129002	101041290	101041	1	2015	1	2015		8	1	0	1.636	55.3	79.5	7.1			2.31	2.28	2	1	0	0	0	5	0	1	1	1	7	7	7	2	2	2				1	2	1	1	1	1	0	0	3	0	0	0
10104129002	101041290	101041	1	2018	1	2018	1	8	1	0									2		0	0	0	8	0	1	1	1	7	7	7	2	2	2				2	2	2	1	1	1	0	0	0	0	0	0
10104129002	101041290	101041	1	2020	1	2020	1	8	1	0									2	1	0	0		3	0	1	2	1	7		5	2		1			2	2			1		1	0	0	0	0	0	0
10104130001	101041300	101041	1	2013	1	2013	2	7	1	0										0	0	0	0	7	0																			1	2	0	0	0	0
10104130001	101041300	101041	1	2015	1	2015		8	1	0	1.597	58.5	84	5.41						0	0	0	0	5	0																			0	0	0	0	0	0
10104130001	101041300	101041	1	2018	1	2018	2	8	1	0									2		0	1	0	7	0	1	1	1	7	7	7	2	2	2				2	2	2	1	1	1	0	2	0	0	0	0
10104130001	101041300	101041	1	2020	1	2020	1	8	1	0									2	1	0	0		8	0	1	2	1	7		7	2		2				2		1	1		1	0	0	0	0	0	0
10104130002	101041300	101041	2	2013	0	2013	2	7	1	0	1.618	58	81	10.03						0	0	0	0	6	0																			0	0	0	0	0	0
10104130002	101041300	101041	2	2015	0	2015	2	8	1	0	1.6130000000000002	56.3	76.8	4.37						0	0	0	0	5	0																			0	0	0	0	0	0
10104130002	101041300	101041	2	2018	0	2018	2	8	1	0									2		0	0	0	4	0	1	1	1	7	7	7	2	2	2				2	2	2	1	1	1	1	2	0	0	0	0
10104130002	101041300	101041	2	2020	0	2020	1	8	1	0									2	0	0	0		4	0	1	1	1	7	7	7	2	1	2		2		2		2	1	1	1	1	0	3	0	0	0
10104201001	10104201	101042	1	2011	1	2011	2	11	1	0										0			0																					0	0	0	0	0	0
10104201001	101042010	101042	1	2013	1	2013		11	1	0										0	0	0	0																					0	0	0	0	0	0
10104201002	10104201	101042	2	2011	0	2011	2	11	1	0	1.55	59.7	85	9.87						0	0	0	0	7	0																			1	0	0	0	0	0
10104201002	101042010	101042	2	2013	0	2013		11	1	0										0	0	0	0	10	0																			0	0	0	0	0	0
10104201002	101042010	101042	2	2015	0	2015	2	8	1	0	1.589	49.4	71.8	8.06						1	0	0	0	8	0																			0	2	0	0	0	0
10104202001	10104202	101042	1	2011	1	2011	2	12	1	0	1.54	60	98				5.31	4.72	0	1	0	0	0	10	1	2	2	1			7			1			2							0	0	0	0	0	0
10104202002	10104202	101042	2	2011	0	2011	2	12	1	0	1.58	70.7	95	10.09			2.97	3.06	0	0	0	0	0	10	1	2	2	1			7			1			2							0	0	0	0	0	0
10104203001	10104203	101042	1	2011	1	2011	2	11	1	0	1.58	47.9	80	8.19			5.75	6.05		0	0	1	0	8	0																			0	0	0	0	0	0
10104203001	101042030	101042	1	2013	1	2013		7	1	0	1.612	46.1	75	16.44			6.3	6.4		0	0	0	0	6	0																			0	0	0	0	0	0
10104203002	10104203	101042	2	2011	0	2011	2	11	1	0	1.56	66.1	98	14.09					1	0	0	1	0	8	0	2	1	2		4			2						1					0	0	0	0	0	0
10104203002	101042030	101042	2	2013	0	2013		7	1	0									1	0	0	1	0	4.5	0	2	1	1		7	7		1	1		2	2					4	4	0	0	0	0	0	0
10104203002	101042030	101042	2	2020	0	2020	1	8	0	0									0	0	0	0		8	60	2	2	1			2			1			2						3	0	0	0	0	0	0
10104204001	10104204	101042	2	2011	0	2011	2	12	0	0	1.6	62.8	87	10.07					0	0	0	0	0	5	0	2	2	2																0	2	0	0	0	0
10104204001	101042040	101042	2	2013	0	2013		7	0	0	1.626	62.5	87.5	13.09					0	1	0	0	0	3.5	120	2	2	1			7			1			1						3	0	0	0	0	0	0
10104205001	10104205	101042	2	2011	0	2011	2	11	1	0	1.53	62.3	84							0	0	0	0	8	0																			0	0	0	0	0	0
10104205001	101042050	101042	2	2013	0	2013		7	1	0										0	0	0	3	8	0																			0	0	0	4	0	0
10104205001	101042050	101042	2	2015	0	2015		8	1	0	1.513	62.7	92.3	8.15						0	0	0	3	6	60																			0	0	0	0	0	0
10104205001	101042050	101042	2	2018	0	2018	2	9	1	0									1		0	0	0	5	0	2	1	1		7	7		1	1		2	2					2	3	0	0	0	4	0	0
10104205001	101042050	101042	2	2020	0	2020	1	8	1	0									1	0	0	0		5	0	2	1	1		7	7		1	1		2	1					3	3	0	0	0	4	0	0
10104205002	10104205	101042	1	2011	1	2011	2	11	1	1	1.7	60.6	87	8.87						1	0	0	0	9	0																			0	2	0	0	0	0
10104205002	101042050	101042	1	2013	1	2013	2	7	1	1										1	0	0	0	8.5	0																			0	2	3	0	0	0
10104205002	101042050	101042	1	2015	1	2015		8	1	1										1	0	0	1	6	0																			0	0	0	0	0	0
10104205002	101042050	101042	1	2018	1	2018	2	9	1	1									0	1	0	0	3	9	60	2	2	1			3			1			2						2	0	0	0	0	0	0
10104205002	101042050	101042	1	2020	1	2020	1	8	1	1									0	1	0	0		8	60	2	2	1			7			1			2						2	0	0	0	0	0	0
10104206001	10104206	101042	2	2011	0	2011	1	11	1	0	1.5	50.6	85.3	7.7						0	0	0	0	8	0																			0	0	0	0	0	0
10104206001	101042060	101042	2	2013	0	2013		7	1	0	1.5419999999999998	54	86.5	6.97						0	0	0	0	8	0																			1	0	0	0	0	0
10104206001	101042060	101042	2	2015	0	2015	2	8	1	0	1.506	53.6	83.4	8.22						0	0	0	0	6	0																			1	0	0	0	0	0
10104206001	101042060	101042	2	2018	0	2018	1	8	1	0									1		0	0	0	3	0	2	1	1		7	7		1	2		1				1		4	1	1	0	0	0	0	0
10104206001	101042060	101042	2	2020	0	2020	1	8	1	0									0	0	0	0		3	0	2	2	1			7			1			2						1	0	0	0	0	0	0
10104206002	10104206	101042	1	2011	1	2011	2	11	1	0	1.69	55		9.19						1	0	0	0	5	1																			1	0	0	0	0	0
10104206002	101042060	101042	1	2013	1	2013		7	1	0	1.665	61.7	82	9.94						1	0	0	0	7	60																			1	0	0	0	0	6
10104206002	101042060	101042	1	2015	1	2015	2	8	1	0	1.669	56	76.2	8.06						1	0	0	0	6	120																			1	0	0	0	5	0
10104206002	101042060	101042	1	2018	1	2018	2	8	1	0									0	1	0	0	0	6	120	2	2	1			7			1			2						1	1	0	0	0	0	0
10104206002	101042060	101042	1	2020	1	2020	1	8	1	0									0	1	0	0		7	60	2	2	1			7			1			1						3	1	0	0	0	5	0
10104207001	10104207	101042	1	2011	1	2011	2	11	1	0	1.63	55.7	81	9.5			6.16	5.49	0	0	0	1	0	3	0	2	2	1			7			1			2							0	2	0	0	0	0
10104207001	101042070	101042	1	2013	1	2013		7	1	0	1.68	53.9	94.5	12.18			5.09	5.03	0	0	0	1	0	2	45	2	2	1			7			1			2						2	0	0	0	0	0	0
10104207002	10104207	101042	2	2011	0	2011	2	11	1	0	1.54	51.4	88	10.28			6.25	5.43	0	0	0	1	0	4	0	2	2	1			7			1			2							1	0	0	0	0	0
10104207002	101042070	101042	2	2013	0	2013		7	1	0	1.5490000000000002	48.4	81	13			5.59	3.72	0	0	0	0	0	5	60	2	2	1			7			1			2						2	0	0	0	0	0	0
10104207002	101042070	101042	2	2018	0	2018	2	8	1	0									0	0	0	0	1	4	1	2	2	1			7			2						1			2	0	0	0	0	0	0
10104208001	10104208	101042	2	2011	0	2011	1	11	0	0	1.46	49	78	9.66					0	0	0	1	0	5	2	2	2	1			7			2						1				0	0	0	4	0	0
10104208001	101042080	101042	2	2013	0	2013		7	0	0	1.479	46.9	81.2	8.53			2.12	18.5	0	0	0	0	0	4	60	2	2	1			7			1			2						3	1	0	0	0	5	0
10104208001	101042080	101042	2	2015	0	2015		8	0	0	1.454	45.4	74.3	7.66			2.07	1.92	2	0	0	1	3	9	120	1	2	1	1		7	1		1	1		2				3		3	0	0	0	4	5	0
10104208001	101042080	101042	2	2020	0	2020	1	8	0	0									1	0	0	0		5	30	2	1	1		7	7		2	1			2		1			3	3	0	0	0	4	5	0
10104209001	10104209	101042	2	2011	0	2011	2	11	0	0	1.485		85							0	0	0	0	5	2																			1	0	0	0	0	0
10104209001	101042090	101042	2	2013	0	2013		11	0	0	1.51	55.3	105	18.47			6.62	5.6		1	0	0	0	7	50																			1	0	0	0	5	0
10104210001	10104210	101042	2	2011	0	2011	2	11	0	0	1.53	66.6	94	20.03			8.72	7.12	0	0	0	0	0	6	0.5	2	2	1			7			1			2							1	0	0	0	0	0
10104210001	101042100	101042	2	2013	0	2013		7	0	0	1.537	57.5	96	22.47			8.34	6.36	0	0	0	0	0	2	2	2	2	1			7			1			2						2	0	0	0	0	0	0
10104210001	101042100	101042	2	2015	0	2015		8	0	0	1.527	60.8	94.8	14			3.75	3.67		0	0	1	1	9	60																			0	0	0	0	0	0
10104210001	101042100	101042	2	2018	0	2018	2	8	0	0									0		0	1	0	8	1	2	2	1			7			2						2			3	1	0	0	0	0	0
10104211001	10104211	101042	2	2011	0	2011	2	11	1	0	1.59	59.8	92	12.19					0	0	0	0	0	6	2	2	2	1			7			2						1				0	0	0	4	0	0
10104211001	101042110	101042	2	2020	0	2020	1	8	1	0									0	0	0	0		2	0	2	2	1			7			2						1			3	0	0	0	0	0	0
10104211002	10104211	101042	1	2011	1	2011	2	11	1	0	1.62	67.1	90	13.25					1	0	0	0	0	8	0	2	1	2		7			1			2								0	0	0	4	0	0
10104211002	101042110	101042	1	2020	1	2020	1	8	1	0									0	0	0	0		7	0	2	2	1			7			2						1			3	0	0	0	0	0	0
10104212001	10104212	101042	2	2011	0	2011	2	11	0	0			84						0	0	0	1	0	6	0	2	2	2																0	0	0	0	0	0
10104212001	101042120	101042	2	2013	0	2013		7	0	0	1.51	56.9	92.5	12.25			3.1	2.81	2	0	0	1	0	2	0	1	1	1	7	7	7	1	2	2	2				2	2	1	1	1	0	0	0	0	0	0
10104212001	101042120	101042	2	2015	0	2015	2	8	0	0	1.487	56.4	88.2	9.28			2.64	2.71	1	1	0	1	0	9	0	2	1	1		5	7		1	1		1	2					3	3	0	0	0	0	0	0
10104212001	101042120	101042	2	2018	0	2018	2	8	0	0									0		0	0	0	7	0	2	2	1			7			2						1			3	0	0	0	0	0	0
10104212001	101042120	101042	2	2020	0	2020	1	8	0	0									0	0	0	1		12	0	2	2	1			7			1			1						3	0	0	0	0	0	0
10104213001	10104213	101042	2	2011	0	2011	2	11	0	0	1.57	61.9	85.5	26.37			7.04	6.62		0	0	1	0	3	1																			0	0	0	0	0	0
10104214001	10104214	101042	2	2011		2011		8
10104214002	10104214	101042	1	2011	1	2011	2	8	1	0										1	0	0	0	6	0																			0	0	0	0	0	0
10104215001	10104215	101042	1	2011	1	2011	1	11	1	0	1.69	51.3	82	14.81						1	0	0	0	11	1																			1	0	0	0	0	0
10104215002	10104215	101042	2	2011	0	2011	2	11	1	0	1.54	44.2	67.5							0	0	1	0	6	0																			0	0	0	0	0	0
10104216001	10104216	101042	2	2011	0	2011	2	11	0	1	1.51	58.4	98	10.25					0	0	0	1	0	8	1	2	2	2																1	0	0	0	0	0
10104217001	10104217	101042	2	2011	0	2011	2	11	1	0	1.64	65	92	10.69					0	0	0	0	0	4	1	2	2	1			7			1			2							0	0	0	0	0	0
10104217001	101042170	101042	2	2013	0	2013		7	1	0									0	0	0	0	0	5.5	60	2	2	1			7			1			2						2	0	0	0	0	0	0
10104217001	101042170	101042	2	2015	0	2015		8	1	0	1.661	70.9	92.2	8.5					0	0	0	0	0	5	60	2	2	1			7			2						2			3	0	0	0	0	0	0
10104217002	10104217	101042	1	2011	1	2011	2	11	1	0	1.7	58	80	11.75					0	1	0	0	0	4	0.5	2	2	1			6			1			2							0	0	0	0	0	0
10104217002	101042170	101042	1	2013	1	2013		7	1	0	1.726	63.1	83.6	9.97					0	1	0	0	0	6.5	1	2	2	1			1			1			2						2	1	0	0	0	0	0
10104217002	101042170	101042	1	2015	1	2015		8	1	0	1.706	60.8	78.6	6.81			2.76	2.97	0	1	0	0	0	6	60	2	2	1			2			1			2						3	0	0	0	0	0	0
10104218001	10104218	101042	1	2011	0	2011	2	11	1	0										1			0																					0	0	0	0	0	0
10104218002	10104218	101042	2	2011	0	2011	1	11	1	0	1.6	55.2	79	6.79					0	0	0	0	0	8	0	2	2	1			7			1			2							0	0	0	0	0	0
10104218002	101042180	101042	2	2013	0	2013		7	0	0	1.584	61.3	87.8	9.25					0	0	0	1	0	8	0	2	2	1			7			1			2						3	1	0	0	0	0	0
10104218002	101042180	101042	2	2015	0	2015	2	8	0	0	1.588	63.2	86.4	5.81						0	0	0	0	6	0																			0	0	0	0	0	0
10104218002	101042180	101042	2	2020	1	2020	1	8	0	0									2	0	0	0		8	60	1	1	1	7	7	7	1	1	2	2	2				1	3	2	3	1	0	3	4	0	6
10104219001	10104219	101042	2	2011	0	2011	2	11	0	1	1.65	69.6	90.5	11.09						0	0	0	0	5	0																			1	2	0	0	0	0
10104219001	101042190	101042	2	2013	0	2013		7	0	1										0	0	0	0	5	0																			1	2	0	0	0	0
10104219001	101042190	101042	2	2020	0	2020	1	8	0	1									2	0	0	0		5	0	1	1	1	2	7	7	2	1	2		2		1		1	3	2	3	1	2	0	4	0	0
10104220001	10104220	101042	2	2011	0	2011	2	11	0	0		53.2	92	10.22			5.35	4.81	0	0	0	0	0	8	0	2	2	1			7			1			2							1	0	0	0	0	0
10104220001	101042200	101042	2	2013	0	2013		11	0	0									0	1	0	0	0	6	0	2	2	1			7			1			1						1	0	0	0	0	0	0
10104220001	101042200	101042	2	2015	0	2015	2	8	0	0	1.408	54.2	83.7	9.06			3.84	3.56		1	0	0	3	7	0																			1	0	0	0	0	0
10104220001	101042200	101042	2	2018	0	2018	1	8	0	0									1		0	0	0	7	0	2	1	1		7	3		2	1			2		1			4	3	0	0	0	4	0	0
10104220001	101042200	101042	2	2020	0	2020	1	8	0	0									1	0	0	1		6	2	2	1	1		7	5		1	2		1				1		3	3	1	0	0	4	0	0
10104221001	10104221	101042	2	2011	0	2011	2	11	1	0	1.545	44.7	82	7.93						0	0	0	0	3	0																			0	0	0	0	0	0
10104221001	101042210	101042	2	2013	0	2013	1	7	1	0	1.6	42	66	12.11						0	0	0	3	3	0																			1	2	0	0	0	0
10104221001	101042210	101042	2	2015	0	2015		8	1	0	1.57	42.4	70	10.5			2.97	2.87	1	0	0	1	3	2	0	2	1	1		7	7		2	2					2	1		4	3	0	2	0	0	0	0
10104221001	101042210	101042	2	2020	0	2020	1	8	1	0									1	0	0	0		2	0	2	1	1		7	7		1	1		1	2					3	3	0	0	0	0	0	0
10104221002	10104221	101042	1	2011	1	2011	2	11	1	0			87							1	0	1	0	9	0																			0	0	0	0	0	0
10104221002	101042210	101042	1	2013	1	2013		7	1	0	1.635	56.2	79	12.5			5.5	5.3		1	0	0	0	10	120																			1	0	0	0	0	0
10104221002	101042210	101042	1	2015	1	2015		8	1	0	1.601	60.8	84.4	10.94			4.31	4	0	1	0	0	0	8	60	2	2	1			7			2						2			3	0	0	0	0	0	0
10104221002	101042210	101042	1	2018	1	2018	2	8	1	0									0		0	0	1	10	2	2	2	1			7			2						1			3	0	0	0	0	0	0
10104221002	101042210	101042	1	2020	1	2020	1	8	1	0									0	0	0	0		12	120	2	2	2																0	0	0	0	0	0
10104222001	10104222	101042	2	2011	0	2011	2	11	1	0	1.57	56	79	13.43					0	0	0	0	0	7	0	2	2	2																1	2	0	0	0	0
10104222001	101042220	101042	2	2013	0	2013		7	1	0	1.584	56.2	83.2	16					1	0	0	0	0	6	20	2	1	1		7	7		1	1		1	2					3	1	1	2	0	0	0	0
10104222001	101042220	101042	2	2018	0	2018	1	8	1	0									1		0	0	0	5	0	2	1	1		7	7		2	1			2		2			1	3	1	0	0	0	0	0
10104222001	101042220	101042	2	2020	0	2020	1	8	1	0									2	0	0	1		7	0	1	2	1	7		7	2		2				2		2	1		3	0	0	0	0	0	0
10104222002	10104222	101042	1	2011	1	2011	2	11	1	0	1.63	54	83	8.28					0	1	0	0	0	5	0	2	2	1			7			1			2							0	2	0	0	0	0
10104222002	101042220	101042	1	2013	1	2013		7	1	0	1.62	52.9	84	9.28					2	1	0	0	0	5	60	1	1	1	5	5	7	2	2	2				2	2	2	1	1	1	1	2	0	0	0	0
10104222002	101042220	101042	1	2018	1	2018	1	8	1	0									0	1	0	0	0	3.5	0	2	2	1			7			1			2						3	0	2	0	0	0	0
10104222002	101042220	101042	1	2020	1	2020	1	8	1	0									1	1	0	0		5	0	2	1	1		7	7		2	1			2		2			3	3	1	2	0	0	0	0
10104223001	10104223	101042	1	2011	1	2011	2	11	1	1	1.723	68.9	84	3.91						1	0	0	0	6	0.4																			0	0	0	0	0	0
10104223001	101042230	101042	1	2015	1	2015		8	1	1										0	0	0	3	7	75																			0	0	0	4	0	0
10104223001	101042230	101042	1	2018	1	2018	1	8	1	1									1		0	0	0	6	60	2	1	2		7			2						1			3		0	0	0	0	0	6
10104223001	101042230	101042	1	2020	1	2020	1	8	1	1									1	0	0	0		6	60	2	1	1		7	7		2	2					1	1		3	3	0	0	0	0	0	0
10104223002	10104223	101042	2	2011	0	2011	1	11	1	0	1.59	50.4	72	6.47						0	0	0	0	9	1																			0	0	0	0	0	0
10104223002	101042230	101042	2	2018	0	2018	1	8	1	0									0		0	0	0	7	0	2	2	2																0	0	0	0	0	0
10104224001	10104224	101042	2	2011	0	2011	1	11	1	0	1.55	48.2	76	7.12					0	0	0	0	0	8	1	2	2	1			7			1			2							1	0	0	0	0	0
10104224001	101042240	101042	2	2013	0	2013	1	7	1	0	1.56	47.4	70.5	6.5					0	0	0	0	0	7	20	2	2	1		5	7		1	1		2	2					3	3	0	0	0	0	0	0
10104224002	10104224	101042	1	2011	0	2011	2	11	1	0										1			0																					0	0	0	0	0	0
10104225001	10104225	101042	1	2011	0	2011	2	8	1	0									0	0	0	0	0	5	0	2	2	1			4			1			1							0	0	0	0	0	0
10104225001	101042250	101042	1	2013	1	2013		7	1	0									0	0	0	0	0	7	0	2	2	1			7			1			2						3	0	2	0	0	0	0
10104225001	101042250	101042	1	2015	1	2015		8	1	0	1.63	60.6	82				11.66	15.03		0	0	0	0	4	0																			0	2	0	0	0	0
10104225001	101042250	101042	1	2020	1	2020	1	8	1	0									0	0	0	1		4	60	2	2	1			7			1			2						2	0	0	0	0	0	0
10104225002	101042250	101042	2	2013	0	2013	2	7	1	0										0	0	1	0	6	0																			1	0	0	0	0	6
10104225002	101042250	101042	2	2015	0	2015	1	8	1	0	1.384	40.2	75.6	12.56			4.9	4.87		0	0	0	0	6	20																			0	0	0	0	0	0
10104225002	101042250	101042	2	2020	0	2020	1	8	1	0									0	1	0	1		6	5	2	2	1			7			1			2						3	0	0	0	0	0	0
10104226001	10104226	101042	2	2011	0	2011	2	11	1	0	1.523	47.9	76	13.38					0	0	0	0	0	9	0	2	2	1			7			2						1				0	0	0	0	0	0
10104226001	101042260	101042	2	2013	0	2013		7	1	0	1.544	49.8	76.8	14.97					1	0	0	0	0	8	60	2	1	1		7	7		2	1			2		2			4	4	0	0	0	0	0	0
10104226001	101042260	101042	2	2015	0	2015		8	1	0	1.519	49.5	81.4	10.88			2.67	2.83		0	0	0	0																					0	0	0	0	0	0
10104226001	101042260	101042	2	2018	0	2018	1	8	1	0									1		0	0	0	8	0	2	1	1		1	7		1	1		2	2					4	3	0	0	0	0	0	0
10104226001	101042260	101042	2	2020	0	2020	1	8	1	0									0	0	0	1		8	-1	2	2	1			4			1			2						3	0	0	0	0	0	0
10104226002	10104226	101042	1	2011	1	2011	2	11	1	0	1.585	52	80	8.57						1	0	0	0	8	0																			1	0	0	0	0	0
10104226002	101042260	101042	1	2013	1	2013		7	1	0	1.612	46.6	76	10.94						1	0	0	0	8.5	0																			1	0	0	0	0	0
10104226002	101042260	101042	1	2015	1	2015		8	1	0	1.589	48.5	73.6	8.07			2.96	2.89		1	0	0	1	8	0																			1	0	0	0	0	0
10104226002	101042260	101042	1	2018	1	2018	1	8	1	0									0	1	0	0	0	6	0	2	2	1			7			1			2						3	0	0	0	0	0	0
10104226002	101042260	101042	1	2020	1	2020	1	8	1	0									1	1	0	0		9	0	2	1	1		4	4		1	1		2	2					1	3	0	0	0	0	0	0
10104227001	10104227	101042	2	2011	0	2011	2	11	0	0	1.535	46.9	73	17.43			4.62	5.03	0	0	0	0	0	9	0	2	2	1			7			2						1				0	2	0	0	0	0
10104227001	101042270	101042	2	2013	0	2013		11	1	0	1.54	42.8	90.7	17.16			4	3.59	1	1	0	0	3	10	0	2	1	1		7	7		1	2		1				2		4	2	1	0	3	4	5	0
10104227001	101042270	101042	2	2015	0	2015		8	0	0	1.53	38.5	71	9.1			5.34	5.35		1	0	1	0	7	0																			0	0	0	0	0	0
10104227001	101042270	101042	2	2018	0	2018	2	8	1	0									0		0	0	0	8	120	2	2	1			7			2						1			3	0	0	0	0	0	0
10104227003	101042270	101042	1	2018	1	2018	2	8	1	0									0	0	0	1	1	7	0	2	2	1			2			1			2						4	0	0	0	0	0	0
10104227003	101042270	101042	1	2020	1	2020	1	8	0	0									0	0	0	1		5	0	2	2	2																0	0	0	0	0	0
10104227101	101042271	101042	2	2020	0	2020	1	8	0										1	0	0	0		9	0	2	1	1		3	7		1	2		1				1		3	3	0	0	0	0	0	0
10104228001	10104228	101042	1	2011	0	2011	2	11	1	0									2	0	0	0	0	8	0	1	1	1	7	7	7	2	1	1		2	2	1						0	0	0	0	0	0
10104228001	101042280	101042	1	2013	1	2013		7	1	0										1	0	0	0																					0	0	0	0	0	0
10104228001	101042280	101042	1	2020	1	2020	1	8	1	0									2	0	0	0		4	0	1	2	1	7		7	2		1			2	1			3		3	0	0	0	0	0	0
10104228002	10104228	101042	2	2011	0	2011	2	11	1	0	1.53	55	81	11.69					0	0	0	0	0	8	0	2	2	1			7			1			2							1	0	0	0	0	0
10104228002	101042280	101042	2	2013	0	2013		7	1	0	1.545	58.2	87.4	6.78			3.41	3.5	1	0	0	0	0		0	2	1	1		7			2	1			1		1			1	2	1	0	0	0	0	0
10104228002	101042280	101042	2	2015	0	2015	2	8	1	0	1.533	57	85.4	9.87			2.59	2.69		0	0	0	0	8	60																			0	0	0	0	0	0
10104228002	101042280	101042	2	2020	0	2020	1	8	1	0									2	0	0	0		4	0	1	1	2	7	7		2	1			2		1			1	4		0	0	0	0	0	0
10104229001	10104229	101042	2	2011	0	2011	2	11	1	0	1.47	66	103	10.21			3.97	4.02		0	0	0	0	8	0																			1	0	0	0	0	0
10104229001	101042290	101042	2	2013	0	2013		7	1	0	0.48	67.7	108	8.54			2.63	2.97		0	0	1	0	7	0																			1	0	0	0	0	0
10104229002	10104229	101042	1	2011	1	2011	2	11	1	0	1.538	65.2	94	15.09						1	0	0	0	8	2																			1	0	0	0	0	0
10104229002	101042290	101042	1	2013	1	2013		7	1	0	1.5719999999999998	71.1	102.2	17.12			4.22	5.02		1	0	0	1	3	2																			0	0	0	0	0	0
10104230001	10104230	101042	1	2011	1	2011	1	11	0	0	1.65	84.9	109	4.84						1	0	0	0	6	1.5																			1	0	0	0	0	0
10104230001	101042300	101042	1	2013	1	2013		7	0	0										1	0	0	3	4.5	60																			1	0	0	0	0	0
10104230001	101042300	101042	1	2015	1	2015		8	0	0	1.664	70.2	91.1	7.5					1	1	1	0	3	5	40	2	1	1		2	3		1	1		1	1					4	4	1	0	0	0	0	0
10104231001	10104231	101042	2	2011	0	2011	2	11	0	0	1.65	69.9	72	8.03					0	0	0	0	0	7	0.5	2	2	1			7			1			2							1	0	0	0	0	0
10104231001	101042310	101042	2	2013	0	2013		11	1	0	1.65	70	92	8					0	0	0	0	0	8	30	2	2	1			7			1			1						4	1	0	0	0	0	0
10104231001	101042310	101042	2	2015	0	2015		8	0	0	1.636	73.4	91.2	6.69						0	0	0	3	7	30																			0	0	0	4	0	0
10104231001	101042310	101042	2	2018	0	2018	2	8	1	0									0		0	0	3	8	30	2	2	1			7			2						1			3	0	0	0	0	0	6
10104231001	101042310	101042	2	2020	0	2020	1	8	1	0									0	0	0	0		8	45	2	2	1			5			2						1			3	1	0	0	0	0	6
10104231002	101042310	101042	1	2013	1	2013	1	11	1	0										1	0	0	0																					0	0	0	0	0	0
10104231002	101042310	101042	1	2018	1	2018	1	8	1	0									0	1	0	0	3	7	0	2	2	1			7			2						1			3	0	0	0	0	0	0
10104231002	101042310	101042	1	2020	1	2020	1	8	1	0									1	0	0	1		6.5	30	2	1	1		4	5		1	1		2	2					3	3	1	0	3	0	0	0
10104232001	10104232	101042	2	2011	0	2011	2	11	0	0	1.485	50.7	87	13.91			3.91	4.69		0	0	0	0	7	0																			1	0	0	4	0	0
10104232001	101042320	101042	2	2015	0	2015	2	8	0	0	1.4580000000000002	49.1	85.2	13.53			3.5	3.31	0	1	0	0	0	4	0	2	2	1			7			1			2						3	1	0	0	4	0	0
10104232001	101042320	101042	2	2020	0	2020	1	8	0	0									1	1	0	1		4.5	60	2	1	1		7	7		2	2					1	1		3	3	0	0	0	4	0	0
10104233001	101042330	101042	1	2013	1	2013	2	7	1	0	1.5219999999999998	60.7	93	12.25			4.81	4.1	0	0	0	0	0	6	60	2	2	1			7			2						1			3	0	0	0	0	0	0
10104233001	101042330	101042	1	2018	0	2018	2	8	1	0									0	0	0	0	0	8	60	2	2	2																0	0	0	0	0	0
10104233001	101042330	101042	1	2020	1	2020	1	8	1	0									0	0	0	0		7	60	2	2	1			7			2						1			3	0	0	0	0	0	0
10104233002	101042330	101042	2	2013	0	2013	2	7	1	0	1.481	50.5	86	13.12			5.85	4.84	0	0	0	1	0	6	60	2	2	1			7			1			2						3	0	0	0	0	0	0
10104233002	101042330	101042	2	2018	0	2018	2	8	1	0									0	0	0	1	0	7	60	2	2	2																0	0	0	0	0	0
10104233002	101042330	101042	2	2020	0	2020	1	8	1	0									1	0	0	0		6	0	2	1	1		1	7		1	2		2				2		4	3	0	0	0	0	0	0
10104234001	101042340	101042	2	2013	0	2013	2	7	1	0									1	1	0	0	0	7	120	2	1	1		7	7		1	1		1	2					1	2	1	2	0	0	0	0
10104234001	101042340	101042	2	2015	0	2015	2	8	1	0	1.539	74.4	109	7.5			2.18	2.44		0	0	0	0	6	0																			0	2	0	0	0	0
10104234002	101042340	101042	1	2013	1	2013	2	7	1	0	1.45	45	86	9.84					0	1	0	0	2	6	60	2	2	1			3			1			1			2			2	0	0	0	0	0	0
10104234002	101042340	101042	1	2015	1	2015		8	1	0	1.74	83.7	115.2							1	0	0	0	4	90																			0	0	0	0	0	0
10104234002	101042340	101042	1	2018	1	2018	2	8	0	0									1		0	0	0	4.5	90	2	1	1		7	2		1	1		2	2					4	3	1	0	0	0	0	0
10104234002	101042340	101042	1	2020	1	2020	1	8	0	0									0	0	0	0		4	120	2	2	1			7			1			1						3	1	0	0	0	0	0
10104235001	101042350	101042	1	2015	1	2015		8	0	1										1	0	0	0	8	0																			0	0	0	0	0	0
10104301001	10104301	101043	1	2011	1	2011	1	9	1	0	1.595	52.2	73.1	8.03			3.42	2.36	1	1	1	0	0	10	0	2	1	1		1	7		2	1			2		2					1	0	0	0	0	0
10104301001	101043010	101043	1	2013	1	2013		8	1	0	1.595	53.5	76	10.22			3.97	3.66	0	1	0	0	0	6	0	2	2	1			7			2						1			3	1	0	0	0	0	0
10104301001	101043010	101043	1	2015	1	2015	2	8	1	0	1.599	51.8	74.9	7			2.16	2.13		1	0	0	3	8	0																			1	0	3	0	0	0
10104301001	101043010	101043	1	2018	1	2018	2	7	1	0									0	1	0	0	1	8	0	2	2	2																0	0	0	0	0	0
10104301002	10104301	101043	2	2011	0	2011	1	9	1	0	1.4409999999999998	53.5	89.4	14.5					0	0	0	0	0	8	0	2	2	1			7			2						1				1	0	0	0	0	0
10104301002	101043010	101043	2	2013	0	2013	2	8	1	0	1.453	52.7	92	10.03			2.96	2.61	0	0	0	0	0	6	0	2	2	1			7			2						2			1	1	0	0	0	0	0
10104301002	101043010	101043	2	2015	0	2015		8	1	0	1.4369999999999998	52.3	93.6	12.97						0	0	0	0	8	0																			1	0	0	0	0	0
10104301002	101043010	101043	2	2018	0	2018	2	7	1	0									2		0	0	0	7	0	1	1	1	2	7	7	2	1	2		2		1		2	3	3	2	1	0	0	0	0	0
10104301002	101043010	101043	2	2020	0	2020	1	8	0	0									2	0	0	0		7	0	1	1	1	6	3	3	2	1	1		2	2	1			3	3	3	0	0	0	0	0	0
10104302001	10104302	101043	2	2011	0	2011	1	9	1	0	1.5830000000000002	44.2	73.9	11.36					0	0	0	0	0	7	0	2	2	1			7			2						1				0	0	0	0	0	0
10104302001	101043020	101043	2	2013	0	2013		8	1	0	1.516	41.2	82.4	21.75					1	0	0	1	0	2	0	2	1	1		4	4		2	2					2	2		1	1	0	0	0	0	0	0
10104302001	101043020	101043	2	2015	0	2015		8	1	0	1.505	41.1	69.6	9.44					2	0	0	0	0	3	0	1			6			2						1			1			0	0	0	0	0	0
10104302001	101043020	101043	2	2018	0	2018	2	7	1	0									0		0	0	0	9	0	2	2	2																0	0	0	0	0	0
10104302001	101043020	101043	2	2020	0	2020	1	8	1	0									2	0	0	0		5	0	1	2	2	5			2						2			1			0	0	0	0	0	0
10104302002	10104302	101043	1	2011	0	2011	1	9	1	0										1			0																					0	0	0	0	0	0
10104302002	101043020	101043	1	2018	1	2018	2	7	1	0									2	0	0	0	0	6	0	1	2	1	7		7	2		2				1		2	1		1	0	0	0	0	0	0
10104302002	101043020	101043	1	2020	1	2020	1	8	1	0									2	0	0	0		5	0	1	2	1	5		4	2		2				2		1	1		1	0	0	0	0	0	0
10104303001	10104303	101043	1	2011	1	2011	1	9	1	0	1.5830000000000002	49.9	67.8	9.18					2	0	0	0	0	8	0	1	1	1	2	5	7	2	1	2		2		2		1				1	2	0	0	0	0
10104303001	101043030	101043	1	2013	1	2013		8	1	0	1.6	51	72	9.05					2	0	0	0	0	10	0	1	1	1	7	7	7	2	2	2				2	2	1	1	1	1	1	2	0	0	0	0
10104303001	101043030	101043	1	2015	1	2015		8	1	0	1.578	47.5	69.2	6.53						0	0	0	0	8	0																			1	2	3	0	0	6
10104303001	101043030	101043	1	2018	1	2018	2	7	1	0									2		0	0	0	8	0	1	2	1	7		7	2		1			2	2			1		1	1	2	3	0	0	0
10104303001	101043030	101043	1	2020	1	2020	1	8	1	0									2	0	0	0		6	0	1	1	1	3	1	5	1	1	2	2	2				1	3	1	1	1	2	0	0	0	0
10104303002	10104303	101043	2	2011	0	2011	1	9	1	0	1.505	58.2	89.3	10.32					2	0	0	0	0	10	0	1	1	1	3	7	7	2	2	1			1	2	2					1	0	0	0	0	0
10104303002	101043030	101043	2	2013	0	2013		8	1	0	1.53	60	84	9.56					1	0	0	0	0	8	0	2	1	2		7			2						2			1	1	0	0	0	0	0	0
10104303002	101043030	101043	2	2015	0	2015		8	1	0	1.503	60	87.4	7.29						0	0	0	0	9	0																			0	0	0	0	0	0
10104303002	101043030	101043	2	2018	0	2018	2	7	1	0									2		0	0	0	6	0	1	2	1	7		7	2		1			2	2			1		1	0	0	0	0	0	0
10104303002	101043030	101043	2	2020	0	2020	1	8	1	0									1	0	0	0		9.5	0	2	1	1		7	7		2	1			2		1			1	1	0	0	0	0	0	0
10104304001	10104304	101043	1	2011	1	2011	1	9	0	0	1.5930000000000002	53	78.9	11.84			3.25	3.09	1	0	0	0	0	9.5	0	2	1	1		7	7		2	2					1	1				1	0	0	0	0	0
10104304001	101043040	101043	1	2013	1	2013		8	0	0	1.56	53.6	96	12.72			3.3	3.27	2	1	0	0	0	6	0	1	1	1	5	7	7	2	2	1			2	1	1		1	1	1	1	0	3	0	0	0
10104304001	101043040	101043	1	2015	1	2015		8	0	0	1.7180000000000002	58.8	75	11.81			2.97	2.94		0	0	0	0	8	0																			0	0	0	0	0	0
10104304001	101043040	101043	1	2018	1	2018	2	7	0	0									1		0	1	0	11	0	2	1	1		7	3		2	1			2		1			3	2	0	0	0	0	0	0
10104304001	101043040	101043	1	2020	1	2020	1	8	0	0									2	1	0	0		10	0	1	2	1	7		7	1		2	2					1	3		3	1	0	0	0	0	0
10104305001	10104305	101043	1	2011	1	2011	1	9	0	0	1.6030000000000002	55.9	71.6	7.88						1	0	0	0	8	0																			1	0	0	0	0	0
10104305001	101043050	101043	1	2013	1	2013		8	0	0	1.617	54.5	73.2	9.72						1	0	0	0	6	0																			0	0	0	0	0	0
10104305001	101043050	101043	1	2015	1	2015		8	0	0	1.596	55.1	72.6	8.41					1	0	0	0	0	5	0	2	1	1		7	7		1	1		2	2					4	1	0	0	0	0	0	0
10104305001	101043050	101043	1	2018	1	2018	2	7	0	0									0		0	1	0	7	0	2	2	1			7			1			2						4	0	0	0	0	0	0
10104305001	101043050	101043	1	2020	1	2020	1	8	0	0									1	0	0	0		8	0	2	1	1		4	7		1	2		2				2		1	3	0	0	0	0	0	0
10104306001	10104306	101043	2	2011	0	2011	2	9	1	0	1.536	40.4	60.3	10.41						0	0	1	0	4	0																			0	0	0	0	0	0
10104306001	101043060	101043	2	2013	0	2013		8	1	0	1.545	42.5	75.6	12.22						0	0	0	0	4	0																			0	0	0	0	0	0
10104306001	101043060	101043	2	2015	0	2015		8	1	0	1.5419999999999998	43.7	73	9.41			3.16	3.18	1	0	0	0	0	4	0	2	1	1		5	7		2	2					2	2		1	1	0	0	0	0	0	0
10104306001	101043060	101043	2	2018	1	2018	2	7	1	0									0	1	0	1	0	4	0	2	2	2																0	0	0	0	0	0
10104306001	101043060	101043	2	2020	1	2020	1	8	1	0									2	0	0	0		3	0	1	1	1	7	7	7	2	1	2		2		1		1	3	1	1	1	0	0	0	0	0
10104306002	10104306	101043	1	2011	1	2011	1	9	1	0	1.626	53.1	73.7	9.09						1	0	0	0	6	0																			1	0	0	0	0	0
10104306002	101043060	101043	1	2015	1	2015		8	1	0									2	1	0	0	0	5	0	1	1	2	7	7		1	1		1	1					1	1		0	2	0	0	0	0
10104306002	101043060	101043	1	2018	1	2018	2	7	1	0									2	0	0	0	0	3	0	1	1	1	7	1	7	2	1	1		2	1	2			1	1	1	0	0	0	0	0	0
10104306002	101043060	101043	1	2020	1	2020	1	8	1	0									2	0	1	0		3	0	1	1	1	7	3	3	1	1	2	2	1				1	3	3	1	1	0	0	0	0	0
10104307001	10104307	101043	1	2011	1	2011	2	9	1	0	1.652	58.3	82.1	7.22			2.93	2.37	2	1	1	0	0	6	0	1	1	1	5	6	7	2	2	2				2	2	2				1	0	0	0	0	0
10104307001	101043070	101043	1	2013	1	2013		8	1	0	1.635	63.5	84	9.69			2.56	2.28	2	1	0	0	0	3.5	0	1	1	2	7	7		2	1			2		2			1	1		0	0	0	0	0	0
10104307001	101043070	101043	1	2015	1	2015		8	1	0	1.644	67.5	87	5.25			2.81	2.65	2	1	0	0	3	4	30	1	1	1	3	7	7	2	2	2				2	2	2	1	1	1	1	0	3	0	0	0
10104307001	101043070	101043	1	2018	1	2018	2	7	1	0									2		0	0	0	4	0	1	1	1	2	2	7	1	1	1	2	2	2				1	1	1	0	0	0	0	0	0
10104307001	101043070	101043	1	2020	1	2020	1	8	1	0									2	0	0	0		4	0	1	1	1	7	7	7	2	2	2				2	1	1	1	1	1	0	0	0	0	0	0
10104307002	10104307	101043	2	2011	0	2011	2	9	1	0			80.7						0	0	1	1	0	6	0	2	2	2																0	0	0	0	0	0
10104307002	101043070	101043	2	2013	0	2013		8	1	0	1.52	55.6	87	7.97			4.32	3.25	2	0	0	1	0	4.5	0	1	1	2	7	7		2	2					2	1		1	1		1	0	0	0	0	0
10104307002	101043070	101043	2	2015	0	2015	2	8	1	0	1.505	52.1	78	8.93			4.63	3.81	2	0	0	0	0	4	0	1	1	1	7	7	7	2	2	2				2	2	2	1	1	1	0	0	0	0	0	0
10104307002	101043070	101043	2	2018	0	2018	2	7	1	0									2		0	0	0	8	0	1	2	1	7		7	2		1			2	2			1		1	0	0	0	0	0	0
10104307002	101043070	101043	2	2020	0	2020	1	8	1	0									2	0	0	0		7	0	1	1	1	5	3	7	2	2	2				2	1	1	1	1	1	0	0	0	0	0	0
10104308001	10104308	101043	2	2011	0	2011	1	9	0	0	1.472	53.1	88.4	12.47					0	0	0	0	0	8	0	2	2	2																1	0	0	0	0	0
10104308001	101043080	101043	2	2013	0	2013		8	0	0									1	0	0	1	0	6	0	2	1	1		7	7		1	1		1	2					1	1	1	0	0	0	0	0
10104308001	101043080	101043	2	2015	0	2015		8	0	0	1.489	51.6	80.8	14.59			3.75	3.72	1	0	0	0	0	3	0	2	1	1		7	7		1	2		2				1		1	1	0	0	0	0	0	0
10104308001	101043080	101043	2	2018	0	2018	2	7	0	0									0		0	0	0	2	0	2	2	1			7			1			2						1	0	0	0	0	0	0
10104308001	101043080	101043	2	2020	0	2020	1	8	0	0									1	0	0	0		-1	0	2	1	1		7	7		2	1			2		1			1	1	1	0	0	0	0	0
10104309001	10104309	101043	1	2011	1	2011	1	9	1	0	1.658	56.2	77.9	7.86					2	1	0	0	0	8	0	1	1	1	7	2	7	2	2	2				2	2	1				1	0	0	0	0	0
10104309001	101043090	101043	1	2013	1	2013		8	1	0									2	1	0	0	0		0	1	1	1	7	7	7	2	2	2				2	2	2	1	1	1	0	0	0	0	0	0
10104309001	101043090	101043	1	2015	1	2015		8	1	0									2	1	0	0	0	10	0	1	1	1	5	6	7	2	2	2				2	2	1	1	1	1	0	0	0	0	0	0
10104309001	101043090	101043	1	2018	1	2018	1	7	1	0									2	1	0	0	0	6	0	1	2	2	5			2						2			2			0	0	0	0	0	0
10104309001	101043090	101043	1	2020	1	2020	1	8	1	0									2	1	0	0		10	240	1	1	1	5	1	1	2	2	2				1	2	2	1	1	1	0	0	0	0	0	0
10104309002	10104309	101043	2	2011	0	2011	1	9	1	0	1.471	54.2	84.2	7.5					2	0	0	0	0	9	0	1	1	1	4	5	4	2	2	1			2	2	2					0	0	0	0	0	0
10104309002	101043090	101043	2	2013	0	2013		8	1	0	1.471	55.9	87	9.31					1	0	0	0	0		0	2	1	2		7			1			2						1		0	0	0	0	0	0
10104309002	101043090	101043	2	2015	0	2015		8	1	0	1.477	56.5	91.4	7					2	0	0	0	0	2	0	1	1	1	7	7	7	2	2	1			2	2	1		1	1	1	1	0	0	0	0	0
10104309002	101043090	101043	2	2018	0	2018	1	7	1	0									2		0	0	0	2	0	1	1	2	7	7		2	1			2		2			1	1		0	0	0	0	0	0
10104309002	101043090	101043	2	2020	0	2020	1	8	1	0									1	0	0	0		10	60	2	1	1		7	7		2	2					2	1		1	1	0	0	0	0	0	0
10104310001	10104310	101043	2	2011	0	2011	1	9	1	0	1.518	48.1	81.4	18.28			3.97	3.71		0	0	1	0	4	0																			0	0	0	0	0	0
10104310001	101043100	101043	2	2013	0	2013		8	0	0										0	0	0	0	10	0																			0	0	0	0	0	0
10104310001	101043100	101043	2	2015	0	2015		8	0	0	1.514	52.1	81.2	9.91			3.12	2.81	1	0	0	0	0	5	0	2	1	1		5	7		1	2		1				1		4	4	0	0	0	0	0	0
10104310001	101043100	101043	2	2018	0	2018	1	7	0	0									2		0	0	0	2	0	1	1	1	7	7	7	1	1	1	2	2	2				1	1	3	1	0	0	0	0	0
10104310001	101043100	101043	2	2020	0	2020	1	8	0	0									1	0	0	0		3	0	2	1	1		7	7		1	1		1	2					3	3	0	0	0	0	0	0
10104310002	10104310	101043	1	2011	1	2011	1	9	1	0	1.653	62.3	78.4							1	0	1	0	2	0																			1	0	0	0	0	0
10104311001	10104311	101043	1	2011	1	2011	1	9	1	0	1.5830000000000002	55.3	70.5	11.95			3.53	3.87	0	1	0	0	0	7	0	2	2	2																1	0	0	0	0	0
10104311001	101043110	101043	1	2013	1	2013		8	1	0	1.578	55.5	76.2	13.94			2.91	5.06	0	1	0	0	0	5	0	2	2	1			7			1			2						2	1	0	0	0	0	0
10104311001	101043110	101043	1	2015	1	2015		8	1	0	1.588	51.7	73.6	9.94			2.9	2.94		1	0	0	0	5	0																			0	0	0	0	0	0
10104311001	101043110	101043	1	2018	1	2018	2	7	1	0									0		0	0	0	5	0	2	2	2																0	0	0	0	0	0
10104311001	101043110	101043	1	2020	1	2020	1	8	1	0									1	0	0	0		5.599999904632568	60	2	1	1		7	7		2	1			1		1			1	3	0	0	0	0	0	0
10104311002	10104311	101043	2	2011	0	2011	1	9	1	0										0			0																					0	0	0	0	0	0
10104311002	101043110	101043	2	2013	0	2013	2	8	1	0	1.537	43.4	84		4.93	2	4.34	3.5		0	0	1	0	2	0																			1	0	0	0	0	0
10104311002	101043110	101043	2	2015	0	2015		8	1	0	1.533	41.7	63.5	14.66			2.82	2.91		0	0	0	0	1.5	0																			0	0	0	0	0	0
10104311002	101043110	101043	2	2018	0	2018	2	7	1	0									0		0	1	0	6	0	2	2	1			6			2						2			2	0	0	0	0	0	0
10104311002	101043110	101043	2	2020	0	2020	1	8	1	0									1	0	0	0		2	0	2	1	1		2	5		1	2		1				1		4	3	0	0	0	0	0	0
10104312001	10104312	101043	2	2011	0	2011	1	9	1	0	1.534	45.4	84.1	10.38					1	0	0	0	0	8	0	2	1	1		7	7		2	2					2	1				1	0	0	0	0	0
10104312001	101043120	101043	2	2013	0	2013		8	1	0	1.524	42.3	74	14.22			4.37	4.35	0	0	0	1	0	3	0	2	2	1			7			1			2						3	1	0	0	0	0	0
10104312001	101043120	101043	2	2015	0	2015	2	8	1	0	1.53	42.4	78	13.44			2.9	3	0	1	0	0	0	5	0	2	2	1			7			2						1			4	0	0	0	0	0	0
10104312001	101043120	101043	2	2018	0	2018	2	7	0	0									0	0	0	0	0	5	0	2	2	1			7			1			2						3	0	0	0	0	0	0
10104312001	101043120	101043	2	2020	0	2020	1	8	0	0									1	0	0	0		4	0	2	1	2		7			1			2						4		0	0	0	0	0	0
10104312002	10104312	101043	1	2011	1	2011	2	9	1	0	1.6269999999999998	55.7	75.4	12			4.53	4.03	1	1	0	0	0	10	0	2	1	1		7	7		2	2					2	1				1	0	0	0	0	0
10104312002	101043120	101043	1	2013	1	2013		8	1	0	1.625	51.6	73	17.09			3.63	3.72	1	1	0	0	0	6	0	2	1	1		7	7		2	2					2	2		1	1	0	0	0	0	0	0
10104312002	101043120	101043	1	2015	1	2015		8	1	0	1.642	50	70.8	9.37			2.86	2.97	0	1	0	0	0	6	0	2	2	1			7			2						2			1	0	0	0	0	0	0
10104313001	10104313	101043	2	2011	0	2011	2	9	1	0	1.6230000000000002	68.9	90.3	7.81						0	0	0	0	5	0																			1	0	0	0	0	0
10104313001	101043130	101043	2	2013	0	2013		8	1	0										0	0	0	3																					0	0	0	0	0	0
10104313001	101043130	101043	2	2015	0	2015		8	1	0									1	0	0	1	3	4	0	2	1	1		7	7		2	2					1	1		4	3	0	0	0	0	0	0
10104313001	101043130	101043	2	2018	0	2018	1	8	1	0									1		0	0	1	6	0	2	1	1		7	7		1	2		2				1		3	3	0	0	0	0	0	0
10104313001	101043130	101043	2	2020	0	2020	1	8	1	0									1	0	0	0		8	0	2	1	1		7	7		2	2					1	1		1	3	0	0	0	0	0	0
10104313002	10104313	101043	1	2011	1	2011	2	9	1	1	1.694	70.8	88.6	10.38						1	0	0	0	6	0																			1	2	0	0	0	0
10104313002	101043130	101043	1	2013	1	2013		8	1	1	1.69	60.6	87	9.15						1	0	0	0	7	50																			1	2	3	0	0	0
10104313002	101043130	101043	1	2015	1	2015		8	1	1	1.683	60.8	81	7.41					2	1	0	0	3	7	40	1	1	1	2	7	7	2	1	2		2		2		1	1	1	3	0	0	0	0	0	0
10104313002	101043130	101043	1	2018	1	2018	1	8	1	1									2	1	0	0	1	6	0	1	2	1	1		7	2		1			2	2			3		3	0	0	0	0	0	0
10104313002	101043130	101043	1	2020	1	2020	1	8	1	1									2	0	0	0		6	40	1	2	1	7		7	2		1			2	1			3		3	0	0	0	0	0	0
10104314001	10104314	101043	1	2011	1	2011	2	9	1	0	1.5830000000000002	52.3	85.7	11.09			4.59	5.03		1	0	0	0	4	0																			1	0	0	0	0	0
10104314001	101043140	101043	1	2013	1	2013		8	1	0	1.55	55.6	85	16.35			4.51	4.23		1	0	0	0		0																			1	0	0	0	0	0
10104314002	10104314	101043	2	2011	0	2011	2	9	1	0	1.516	43.8	66.9	18.43			3.18	3.23		0	0	0	0	8	0																			1	0	0	0	0	0
10104314002	101043140	101043	2	2013	0	2013		8	1	0	1.52	43.3	74	15.13			5.44	5.78		0	0	0	0	6	0																			0	0	0	0	0	0
10104314002	101043140	101043	2	2015	0	2015		8	0	0	1.534	43.9	79.4	10.56			3.5	3.94	0	0	0	0	3	8	0	2	2	1			7			2						1			1	0	0	0	0	0	0
10104314002	101043140	101043	2	2018	0	2018	2	7	0	0									1		0	0	0	4	0	2	1	2		7			1			2						1		0	0	0	0	0	0
10104314002	101043140	101043	2	2020	0	2020	1	8	0	0									2	1	0	1		4	0	1	1	1	2	3	7	2	1	1		2	2	1			3	3	4	0	0	0	0	0	0
10104315001	10104315	101043	2	2011	0	2011	1	9	1	0	1.5930000000000002	54.3	83.1	8.63					2	0	0	0	0	8	0	1	1	1	7	7	7	2	2	2				2	1	2				0	0	0	0	0	0
10104315001	101043150	101043	2	2013	0	2013		8	1	0	1.595	54	85.8	29.09					2	0	0	0	0	8	0	1	1	1	7	7	7	2	2	2				2	1	2	1	1	1	0	0	0	0	0	0
10104315001	101043150	101043	2	2015	0	2015		8	0	0	1.596	54.9	88.2	9.63						0	0	0	0	10	0																			0	0	0	0	0	0
10104315001	101043150	101043	2	2018	0	2018	2	7	0	0									0		0	1	0	11	0	2	2	1			7			2						2			1	0	0	0	0	0	0
10104315001	101043150	101043	2	2020	0	2020	1	8	0	0									0	0	0	0		5	0	2	2	1			7			2						2			3	0	0	0	0	0	0
10104315002	10104315	101043	1	2011	1	2011	1	9	1	0	1.628	53.9	74.2	9.5			2.06	3.03	2	0	0	1	0	8	0	1	1	1	2	6	7	2	2	2				1	2	1				0	0	0	0	0	0
10104315002	101043150	101043	1	2013	1	2013		8	1	0										0	0	0	0																					0	0	0	0	0	0
10104316001	10104316	101043	1	2011	1	2011	1	9	1	0	1.602	55.1	75.1	8.75			3.06	2.75		1	1	0	0	6	0																			1	0	0	0	0	0
10104316001	101043160	101043	1	2013	1	2013		11	1	0	1.63	55.1	71	12			4.81	3.13		1	0	0	3	5	0																			0	0	0	0	0	0
10104316001	101043160	101043	1	2015	1	2015		8	1	0	1.588	53.7	78.8	7.28			2.59	2.9		1	0	0	3	6	0																			0	0	0	0	0	0
10104316002	10104316	101043	2	2011	0	2011	1	9	1	0	1.359	29.4	65.7	10.85			3.81	3.69		0	0	0	0	8	0																			1	0	0	0	0	0
10104316002	101043160	101043	2	2013	0	2013		11	1	0	1.355	29.3	82	13.6			4.17	4.03		0	0	0	0	2	0																			0	0	0	0	0	0
10104316002	101043160	101043	2	2015	0	2015		8	1	0	1.352	30.4	59.5	15.06			7.44	6.29		0	0	0	0	2	0																			0	0	0	0	0	0
10104316002	101043160	101043	2	2018	0	2018	2	7	0	0									0		0	1	0	2	60	2	2	1			2			1			1						4	0	0	0	0	0	0
10104317001	10104317	101043	1	2011	1	2011	2	9	1	0	1.652	55	69.9	11.91					2	1	0	1	0	6	0	1	1	1	6	7	7	2	2	1			2	2	2					1	0	0	0	0	0
10104317001	101043170	101043	1	2013	1	2013		8	1	0	1.644	54.5	76.2	9.28					1	1	0	0	3	6	0	2	1	1		7	7		1	2		2				1		1	1	0	2	3	0	0	0
10104317001	101043170	101043	1	2015	1	2015		8	1	0									0	1	0	0	0	8	0	2	2	1			7			2						2			1	0	0	0	0	0	0
10104317001	101043170	101043	1	2018	1	2018	1	7	1	0									2	1	0	0	0	6	0	1	2	1	7		7	2		2				2		2	1		1	0	0	0	0	0	0
10104317001	101043170	101043	1	2020	1	2020	1	8	1	0									2	1	0	0		5	0	1	1	1	7	4	4	2	1	2		2		2		1	1	1	1	0	0	0	0	0	0
10104317002	10104317	101043	2	2011	0	2011	2	9	1	0	1.5530000000000002	53.5	89.3	11.53					2	0	0	1	0	10	0	1	1	1	6	6	7	2	2	1			2	2	1					1	0	0	0	0	0
10104317002	101043170	101043	2	2013	0	2013		8	1	0	1.539	54	89.2	6.84					2	0	0	1	0	8	0	1	1	1	5	7	7	2	1	2		2		2		1	1	1	1	0	0	0	0	0	0
10104317002	101043170	101043	2	2015	0	2015		8	1	0	1.533	55.8	92.4	6.91					2	0	0	0	0	10	0	1	1	1	2	7	5	2	1	2		2		2		2	1	1	1	1	0	0	0	0	0
10104317002	101043170	101043	2	2018	0	2018	2	7	1	0									2		0	0	0	4	0	1	2	1	7		7	2		2				2		1	1		1	0	0	0	0	0	0
10104317002	101043170	101043	2	2020	0	2020	1	8	1	0									1	0	0	0		4	0	2	1	1		7	7		1	2		2				1		1	1	1	0	0	0	0	0
10104318001	10104318	101043	1	2011	1	2011	1	9	1	0										1			0																					0	0	0	0	0	0
10104318001	101043180	101043	1	2013	1	2013		8	1	0										1	0	0	0	6	0																			0	0	0	0	0	0
10104318001	101043180	101043	1	2015	1	2015		8	1	0										1	0	1	0	4	0																			0	0	0	0	0	0
10104318001	101043180	101043	1	2018	1	2018	1	7	1	0									2	1	0	1	0	2	0	1	1	1	7	7	7	2	2	2				2	2	2	1	1	1	0	0	0	0	0	0
10104318001	101043180	101043	1	2020	1	2020	1	8	1	0									0	0	0	0		3	180	2	2	1			7			1			2						1	1	0	0	0	0	0
10104318002	10104318	101043	2	2011	0	2011	1	9	1	0	1.503	52.9	80.4	9.03					2	0	0	0	0	8	0	1	1	1	7	7	7	2	2	1			2	2	1					0	0	0	0	0	0
10104318002	101043180	101043	2	2013	0	2013		8	1	0	1.505	53.5	88	7.13					2	0	0	0	0	5	0	1	2	1	7		7	2		2				2		1	1		1	0	0	0	0	0	0
10104318002	101043180	101043	2	2015	0	2015		8	1	0	1.504	53.6	81.2	6.25						0	0	0	0	4	0																			0	0	0	0	0	0
10104318002	101043180	101043	2	2018	0	2018	2	7	1	0									2		0	1	0	4	0	1	1	1	7	7	7	2	2	2				2	2	2	1	1	1	0	0	0	0	0	0
10104318002	101043180	101043	2	2020	0	2020	1	8	1	0									2	0	0	0		6	0	1	1	1	7	7	5	2	2	1			2	2	1		1	1	1	1	0	0	0	0	0
10104319001	10104319	101043	1	2011	1	2011	2	9	1	0	1.589	65.9	85.4	11.6			3.22	3.09		1	0	0	0	9	0																			1	0	0	0	0	0
10104319001	101043190	101043	1	2013	1	2013		8	1	0										1	0	0	0	4	30																			0	0	0	0	0	0
10104319001	101043190	101043	1	2015	1	2015		8	1	0									1	1	0	0	3	6	20	2	1	1		7	7		2	2					1	1		1	1	0	0	0	0	0	0
10104319002	10104319	101043	2	2011	0	2011	1	9	1	0										0			0																					0	0	0	0	0	0
10104319002	101043190	101043	2	2013	0	2013		8	1	0										0	0	0	0	5	0																			0	0	3	0	0	0
10104319002	101043190	101043	2	2015	0	2015		8	1	0	1.51	44.8	74.5				3.18	3.03	1	0	0	0	0	10	0	2	1	1		4	7		2	2					1	1		1	1	0	0	0	0	0	0
10104319002	101043190	101043	2	2020	0	2020	1	8	0	0									1	0	0	0		8	0	2	1	1		2	7		2	1			2		1			3	4	0	0	0	0	0	6
10104320001	10104320	101043	1	2011	1	2011	1	9	1	0	1.709	54.9	79.5	9.69					2	1	1	0	0	8	0	1	1	1	6	7	7	2	2	2				2	1	2				0	0	0	0	0	0
10104320001	101043200	101043	1	2013	1	2013		8	1	0	1.7180000000000002	53.8	77	9.81					2	1	0	0	0	6	0	1	2	1	6		7	2		2				2		2	1		1	1	0	0	0	0	0
10104320001	101043200	101043	1	2015	1	2015		8	1	0	1.71	57.2	78	10.07			2.87	2.65		1	0	0	3	6	0																			0	0	0	0	0	0
10104320001	101043200	101043	1	2018	1	2018	1	7	1	0									2	1	0	1	1	6	0	1	1	2	3	3		2	2					2	1		1	1		0	0	0	0	0	0
10104320001	101043200	101043	1	2020	1	2020	1	8	1	0									1	0	0	0		5	0	2	1	2		2			1			2						4		0	0	0	0	0	0
10104320002	10104320	101043	2	2011	0	2011	1	9	1	0	1.612	69.5	92.2	8.88					2	0	0	0	0	5	0	1	1	1	6	7	7	2	2	2				2	1	1				0	0	0	0	0	0
10104320002	101043200	101043	2	2013	0	2013	2	8	1	0	1.6030000000000002	66.3	92.6	15.34					2	0	0	0	0	6	0	1	2	1	6		7	2		2				2		2	1		1	1	0	0	0	0	0
10104320002	101043200	101043	2	2015	0	2015		8	1	0	1.607	70.5	97.2	9.88			3	2.94		0	0	0	3	2	0																			0	0	0	0	0	0
10104320002	101043200	101043	2	2018	0	2018	1	7	1	0									1		0	0	0	4	0	2	1	2		7			1			2						3		0	0	0	0	0	0
10104320002	101043200	101043	2	2020	0	2020	1	8	1	0									0	0	0	0		5	0	2	2	2																0	0	0	0	0	0
10104321001	10104321	101043	2	2011	0	2011	1	9	1	0	1.4780000000000002	44.5	76.1	9.75					2	0	0	0	0	7	0	1	1	1	6	6	7	2	2	2				2	1	1				0	0	0	0	0	0
10104321001	101043210	101043	2	2013	0	2013		8	1	0	1.49	54	80	11.97					2	0	0	0	0	9	0	1	1	1	7	7	7	2	2	1			2	2	1		1	1	1	0	0	0	0	0	0
10104321001	101043210	101043	2	2015	0	2015	2	8	1	0	1.479	43.4	75.2	7.97					2	0	0	0	0	8	0	1	1	1	7	1	7	2	2	2				1	1	2	1	4	1	0	0	0	0	0	0
10104321001	101043210	101043	2	2018	0	2018	1	7	1	0									2		0	0	0	7	0	1	2	1	7		7	2		2				2		1	1		1	0	0	0	0	0	0
10104321001	101043210	101043	2	2020	0	2020	1	8	1	0									1	0	0	0		7	0	2	1	1		5	5		2	2					1	1		1	1	0	0	0	0	0	0
10104321002	10104321	101043	1	2011	1	2011	2	9	1	0	1.629	58.5	70.8	7.69					2	1	0	0	0	8	0	1	1	1	6	7	7	2	2	2				2	1	2				1	0	0	0	0	0
10104321002	101043210	101043	1	2013	1	2013		8	1	0	1.645	59	73	9.72					2	0	0	0	0	7	0	1	1	1	7	7	7	2	1	1		2	2	2			1	1	1	1	0	0	0	0	0
10104321002	101043210	101043	1	2015	1	2015		8	1	0	1.63	57.2	73	5.82					2	1	0	0	0	8	0	1	1	1	5	3	7	2	2	2				2	2	1	1	3	3	0	0	0	0	0	0
10104321002	101043210	101043	1	2020	1	2020	1	8	1	0									2	1	0	0		8	0	1	2	1	7		7	2		2				2		2	1		1	0	0	0	0	0	0
10104322001	10104322	101043	2	2011	0	2011	1	9	1	0	1.531	64.5	91.3	13.5						0	0	0	0	7	0																			0	0	0	0	0	0
10104322001	101043220	101043	2	2013	0	2013		8	1	0	1.534	64.1	92	11.72						0	0	0	3	8	0																			0	0	0	0	0	0
10104322001	101043220	101043	2	2015	0	2015		8	1	0	1.528	62	82	11.13						0	0	0	3	8	0																			0	0	0	0	0	0
10104322001	101043220	101043	2	2018	0	2018	2	7	1	0									2		0	0	0	5	0	1	1	1	7	7	7	2	2	2				2	2	2	1	1	1	1	0	0	0	0	0
10104322001	101043220	101043	2	2020	0	2020	1	8	1	0									1	0	0	1		5	0	2	1	1		7	7		1	2		2				1		1	3	0	0	0	0	0	0
10104322002	10104322	101043	1	2011	1	2011	1	9	1	0	1.711	58.4	75.2	7.68						1	0	1	0	11	0																			1	0	0	0	0	0
10104322002	101043220	101043	1	2013	1	2013		8	1	0	1.735	61.1	77	10.25						1	0	0	3	8	0																			1	0	0	0	0	0
10104322002	101043220	101043	1	2015	1	2015		8	1	0	1.543	50.6	74	7.65						1	0	0	3	10	0																			0	0	0	0	0	0
10104322002	101043220	101043	1	2018	1	2018	2	7	1	0									1	1	0	0	0	10	0	2	1	1		7	7		2	2					2	1		1	1	0	0	0	0	0	0
10104322002	101043220	101043	1	2020	1	2020	1	8	1	0									2	1	0	0		10	0	1	1	1	7	7	7	1	2	2	2				1	1	1	3	1	1	0	0	0	5	0
10104323001	10104323	101043	2	2011	0	2011	2	9	1	0	1.464	50	91.7	11.38			5.28	5.09	0	0	0	0	0	4	0	2	2	2																1	0	0	0	0	0
10104323001	101043230	101043	2	2013	0	2013		11	0	0	1.465	44.7	94	11.13			12.4	13.6	0	0	0	0	0	10	0	2	2	2																0	0	0	0	0	0
10104323002	10104323	101043	1	2011	1	2011	2	9	1	0	1.544	44.4	85.4	10.31			5.57	4.38	2	1	0	0	0	5	0	1	1	2	1	5		2	1			2		1						1	0	0	0	0	0
10104324001	10104324	101043	1	2011	1	2011	1	9	1	0	1.638	51.7	67.6	8.43						1	0	0	0	8	0																			1	0	0	0	0	0
10104324001	101043240	101043	1	2013	1	2013		8	1	0	1.665	51.5	68	9						1	0	0	0	9	0																			1	2	3	0	0	0
10104324001	101043240	101043	1	2015	1	2015		8	1	0	1.649	51.8	70.2	7.6						1	0	0	0	10	0																			0	0	0	0	0	0
10104324001	101043240	101043	1	2018	1	2018	2	7	1	0									2	1	0	0	0	7	0	1	2	1	7		7	2		2				2		1	1		1	1	0	0	0	0	0
10104324001	101043240	101043	1	2020	1	2020	1	8	1	0									2	0	0	0		8	0	1	2	1	7		7	2		2				2		1	3		3	1	0	3	0	0	0
10104324002	10104324	101043	2	2011	0	2011	1	9	1	0	1.501	53.7	88.6	8.66						0	0	0	0	7	0																			1	0	0	0	0	0
10104324002	101043240	101043	2	2013	0	2013		8	1	0										0	0	0	0	9	0																			1	0	3	0	0	0
10104324002	101043240	101043	2	2015	0	2015		8	1	0	1.5119999999999998	54.9	87	7.47						0	0	0	0	2	0																			0	0	0	0	0	0
10104324002	101043240	101043	2	2018	0	2018	2	7	1	0									2		0	0	0	2	0	1	2	1	7		7	2		2				2		2	1		1	0	0	0	0	0	0
10104324002	101043240	101043	2	2020	0	2020	1	8	1	0									2	0	0	0		5	0	1	1	1	7	7	7	2	1	2		2		1		1	4	3	3	0	0	0	0	0	0
10104325001	10104325	101043	2	2011	0	2011	1	9	0	0	1.481	43.7	78.6	17			3.39	3.11	0	0	0	0	0	8	0	2	2	2																1	0	0	0	0	0
10104325001	101043250	101043	2	2013	0	2013		11	0	0	1.43	39.7	85	11.47			15	10	0	0	0	0	0	10	0	2	2	2			7			1			2						2	1	0	0	0	0	0
10104325001	101043250	101043	2	2015	0	2015		8	0	0	1.4	38.3	77	20.64			5.87	5.12	0	0	0	0	0	8	0	2	2	2																0	0	0	0	0	0
10104325001	101043250	101043	2	2018	0	2018	2	7	0	0									0		0	0	0	6	1	2	2	1			7			2						1			1	0	0	0	0	0	0
10104325001	101043250	101043	2	2020	0	2020	1	8	0	0									1	0	0	0		-1	60	2	1	1		7	7		1	2		2				2		3	3	0	0	0	0	0	0
10104326001	10104326	101043	2	2011	0	2011	2	9	0	0	1.3969999999999998	52.1	79.3	10.06			3	2.44	1	0	0	0	0	11	0	2	1	1		7	7		2	2					2	1				1	0	0	0	0	0
10104326001	101043260	101043	2	2013	0	2013		8	0	0	1.399	54.9	83.8	9.53			3.29	3.38	0	0	0	1	0	4	0	2	2	1			2			1			2						4	1	0	0	0	0	0
10104326001	101043260	101043	2	2015	0	2015		8	0	0	1.395	52	87	8.78			3.13	3.18	1	0	0	0	0	3	0	2	1	1		5	7		2	1			2		1			3	3	0	0	0	0	0	0
10104326001	101043260	101043	2	2018	0	2018	2	7	0	0									0		0	0	0	4	0	2	2	1			7			1			2						2	0	0	0	0	0	0
10104326001	101043260	101043	2	2020	0	2020	1	8	0	0									1	0	0	0		3	0	2	1	1		7	7		2	1			2		1			2	2	0	0	0	0	0	0
10104327001	10104327	101043	1	2011	1	2011	1	9	1	0	1.599	51.5	74.7	13.53			3.34	2.91	2	1	0	0	0	8	0	1	1	1	4	6	7	2	2	1			2	2	1					1	0	0	0	0	0
10104327001	101043270	101043	1	2013	1	2013		8	1	0	1.61	51.5	78	8.66			7.88	6	1	1	0	0	0	7	0	2	1	1		7	7		2	2					2	2		1	1	0	0	0	0	0	0
10104327002	10104327	101043	2	2011	0	2011	1	9	1	0	1.492	65.7	98.7	12.6			3.26	2.35	2	0	0	0	0	8	0	1	1	1	4	7	7	2	2	1			2	2	1					1	0	0	0	0	0
10104327002	101043270	101043	2	2013	0	2013		8	1	0	1.505	60.6	94	11.72			3.73	3.63	1	0	0	0	0	5	0	2	1	1		7	7		2	1			2		2			1	3	1	0	0	0	0	0
10104327002	101043270	101043	2	2015	0	2015	2	8	0	0	1.493	62.3	99	13.78			3.72	3.38	1	0	0	0	0	8	60	2	1	1		5	7		1	1		2	2					2	3	0	0	0	0	0	0
10104327002	101043270	101043	2	2018	0	2018	2	7	0	0									2		0	0	0	5	60	1	1	1	7	7	1	2	1	1		2	1	2			1	1	1	0	0	0	0	0	0
10104327002	101043270	101043	2	2020	0	2020	1	8	0	0									1	0	0	0		6	0	2	1	2		2			1			2						4		1	0	0	0	0	0
10104328001	10104328	101043	1	2011	1	2011	2	9	1	0	1.54	53.7	78.3	12.37			2.88	3.44	0	1	0	1	0	8	0	2	2	2																1	0	0	0	0	0
10104328001	101043280	101043	1	2013	1	2013		8	1	0									0	1	0	0	0	9	0	2	2	1			7			1			2						2	1	0	0	0	0	0
10104328001	101043280	101043	1	2015	1	2015		8	0	0	1.534	51.2	78	8.43			3.15	2.88	0	1	0	0	3	5	60	2	2	1			7			1			1						3	0	0	0	0	0	0
10104328001	101043280	101043	1	2018	1	2018	1	7	0	0									0	1	0	0	0	3	0	2	2	1			7			2						1			3	0	0	0	0	0	0
10104328001	101043280	101043	1	2020	1	2020	1	8	0	0									1	1	0	1		4	0	2	1	1		7	2		1	1		2	2					3	3	0	0	0	0	0	0
10104328002	10104328	101043	2	2011	0	2011	2	9	1	0	1.453	43.4	79.1	17.86			3.89	3.29	0	0	0	0	0	6	0	2	2	1			7			1			2							1	0	0	0	0	0
10104328002	101043280	101043	2	2013	0	2013		8	1	0										0	0	0	0																					0	0	0	0	0	0
10104329001	10104329	101043	1	2011	1	2011	2	9	1	0	1.671	59	84.2	9.41					1	1	0	0	0	6	0	2	1	1		7	7		2	2					2	2				0	0	0	0	0	0
10104329001	101043290	101043	1	2013	1	2013		8	1	0	1.7	59	91	11.34					2	1	0	0	0	2	0	1	2	1	7		7	2		1			2	2			1		2	0	0	0	0	0	0
10104329001	101043290	101043	1	2015	1	2015		8	1	0	1.6740000000000002	58.3	75.2	11.13					2	1	0	0	0	6	0	1	2	1	5		3	2		2				1		2	1		1	0	0	0	0	0	0
10104329001	101043290	101043	1	2018	1	2018	2	7	1	0									0	1	1	1	0	5	0	2	2	1			7			2						2			1	1	0	0	0	0	0
10104329001	101043290	101043	1	2020	1	2020	1	8	1	0									1	0	0	0		5	0	2	1	1		7	7		2	1			1		1			1	1	1	0	3	0	0	0
10104329002	10104329	101043	2	2011	0	2011	1	9	1	0	1.486	47.5	72.6	10.31					1	0	1	0	0	7	0	2	1	1		7	7		2	1			2		2					1	0	0	0	0	0
10104329002	101043290	101043	2	2013	0	2013		8	1	0	1.482	47.1	82	10.91					2	0	0	0	0	4	0	1	1	1	7	7	7	2	2	1			2	2	1		1	1	2	0	0	3	0	0	0
10104329002	101043290	101043	2	2015	0	2015		8	1	0	1.485	47	78	6.96					2	0	0	0	0	9	0	1	1	1	1	2	2	2	2	2				2	2	2	3	2	3	0	0	0	0	0	0
10104329002	101043290	101043	2	2018	0	2018	2	7	1	0									2		0	0	0	6	0	1	1	1	7	7	7	2	2	1			2	2	2		1	1	1	0	0	0	0	0	0
10104329002	101043290	101043	2	2020	0	2020	1	8	1	0									2	0	0	0		5	0	1	2	2	7			2						2			3			0	0	0	0	0	0
10104330001	10104330	101043	2	2011	0	2011	1	9	0	0	1.395	43.2	76.5						0	0	1	0	0	2	0	2	2	2																0	0	0	0	0	0
10104330001	101043300	101043	2	2013	0	2013		8	0	0									0	0	0	0	0	6	0	2	2	2																0	0	0	0	0	0
10104330001	101043300	101043	2	2015	0	2015	2	8	0	0	1.339	37.4	78.4				14.4	12.25		0	0	0	0																					0	0	0	0	0	0
10104331001	101043310	101043	1	2013	1	2013	1	8	1	0										0	1	0	0	10	0																			1	2	0	0	0	0
10104331001	101043310	101043	1	2015	1	2015		8	1	0									2	0	0	0	0	9	0	1	1	1	5	7	7	2	2	2				2	2	2	1	1	1	0	0	0	0	0	0
10104331001	101043310	101043	1	2018	1	2018	2	7	1	0									2		1	0	0	6	0	1	2	1	7		7	2		1			1	2			1		1	0	0	0	0	0	0
10104331001	101043310	101043	1	2020	1	2020	1	8	1	0									2	0	0	0		8	0	1	2	2	7			2						2			1			0	0	0	0	0	0
10104331002	101043310	101043	2	2013	0	2013	1	8	1	0										0	0	0	0	10	0																			0	0	0	0	0	0
10104331002	101043310	101043	2	2015	0	2015	2	8	1	0	1.58	70.4	91.3	7.84					0	0	0	0	0	10	0	2	2	2																0	0	0	0	0	0
10104331002	101043310	101043	2	2018	0	2018	2	7	1	0									0		0	0	0	6.5	0	2	2	2																0	0	0	0	0	0
10104331002	101043310	101043	2	2020	0	2020	1	8	1	0									1	0	0	0		6	0	2	1	2		1			1			1						4		0	0	0	0	0	0
10104332001	101043320	101043	1	2013	1	2013	1	8	1	1	1.61	72.1	95	6.85					2	0	0	0	0	6	40	1	1	1	7	7	7	1	1	1	1	2	2				1	1	1	1	2	3	0	0	0
10104332001	101043320	101043	1	2015	1	2015		8	1	1	1.606	74.3	95.2	4.81					1	0	0	0	0	7	60	2	1	1		7	7		2	2					1	1		2	3	1	2	3	0	0	0
10104332001	101043320	101043	1	2018	1	2018	1	7	1	1									1		0	0	0	6.5	60	2	1	1		7	7		1	2		2				1		4	1	1	0	0	0	0	0
10104332001	101043320	101043	1	2020	1	2020	1	8	1	1									2	0	0	0		6	120	1	1	1	3	7	7	1	1	1	2	1	2				3	4	3	0	0	3	0	0	6
10104332002	101043320	101043	2	2013	0	2013	2	8	1	0	1.55	57.2	78	6.59					2	0	0	0	0	6	0	1	1	1	7	7	7	2	1	1		2	2	2			1	1	1	0	0	3	0	0	0
10104332002	101043320	101043	2	2015	0	2015		8	1	0	1.558	60	81.8	4.94					2	0	0	0	0	9	0	1	1	1	7	7	7	2	2	2				1	2	2	1	1	1	0	0	3	0	0	6
10104332002	101043320	101043	2	2018	0	2018	1	7	1	0									2		0	0	0	10	0	1	1	1	7	7	7	2	1	2		1		2		2	1	4	2	1	0	3	0	0	0
10104332002	101043320	101043	2	2020	0	2020	1	8	1	0									1	0	0	0		6.5	0	2	1	1		7	5		1	2		2				1		4	4	0	0	0	0	0	0
10104333001	101043330	101043	1	2015	1	2015	1	8	1	0	1.5759999999999998	47.8	71.7	4.03						1	0	0	0	10	0																			0	0	0	0	0	0
10104333001	101043330	101043	1	2018	1	2018	1	7	1	0									2	1	0	0	0	10	0	1	2	1	7		7	2		1			2	2			1		2	0	0	0	0	0	6
10104333002	101043330	101043	2	2015	0	2015		8	1	0										0	0	0	0	7	0																			0	0	3	0	0	0
10104333002	101043330	101043	2	2018	0	2018	2	7	1	0									2		0	0	0	8	0	1	1	1	7	7	7	2	1	2		2		2		1	1	1	1	0	0	0	0	0	6
10104333002	101043330	101043	2	2020	0	2020	1	8	0	0									2	0	0	0		8	0	1	1	1	7	7	7	2	1	2		2		1		1	1	1	2	0	0	3	0	0	0
10104334001	101043340	101043	1	2018	1	2018	2	7	1	0									2	0	0	0	0	8	0	1	2	1	7		7	2		1			2	2			1		4	0	0	0	0	0	0
10104334001	101043340	101043	1	2020	1	2020	1	8	1	0									2	0	0	0		7	60	1	2	1	7		4	2		1			2	2			1		2	0	0	0	0	0	0
10104334002	101043340	101043	2	2015	0	2015		8	1	0	1.54	53.7	81	7.66					2	0	0	0	0	4	0	1	1	1	6	7	7	2	1	1		2	2	1			1	1	3	0	0	0	0	0	0
10104334002	101043340	101043	2	2018	0	2018	1	7	1	0									2		0	1	0	6	0	1	1	1	7	7	7	2	1	1		1	2	1			1	1	1	0	0	0	0	0	0
10104334002	101043340	101043	2	2020	0	2020	1	8	1	0									2	0	0	1		3	0	1	1	2	7	7		2	1			2		2			4	4		1	0	3	0	0	0
101791101001	101791101	1017911	2	2011	1	2011	1	10	0	0										1	0	0	0	6	0																			0	0	0	0	0	0
101791101001	1017911010	1017911	2	2013	1	2013	1	10	0	0	1.5099999904632568	61.5	106	15.89			4	4.67		1	0	0	3	6	0																			0	0	0	0	0	0
101791101001	1017911010	1017911	2	2015	1	2015		7	0	0	1.5130000114440918	67.5	100.5	15.43			6.02	7.46		1	0	0	0	8	0																			0	0	0	0	0	0
101791102001	101791102	1017911	2	2011	0	2011	1	10	1	1										0			0																					0	0	0	0	0	0
101791102001	1017911020	1017911	2	2013	0	2013		10	1	1	1.5399999618530271	55.70000076293945	79	13						1	0	0	0	1	0																			0	0	0	0	0	0
101791102001	1017911020	1017911	2	2015	0	2015		7	1	1	1.5019999742507937	50.79999923706055	74.80000305175781	6.68						0	0	0	0	7	0																			0	0	0	0	0	0
101791102001	1017911020	1017911	2	2018	0	2018	2	8	1	1									2	0	0	0	0	8	0	1	1	1	7	7	7	2	2	2				2	1	2	1	4	4	0	0	3	0	0	0
101791102001	1017911020	1017911	2	2020	0	2020	1	7	1	1									0	0	0	0		8	60	2	2	1			7			1			1						3	0	0	0	0	0	0
101791102002	101791102	1017911	1	2011	1	2011	1	10	1	1	1.5980000495910645	56.79999923706055	80	7.6					1	1	1	0	1	9	0	2	1	1		7	7		2	1			2		2					1	0	3	0	0	0
101791102002	1017911020	1017911	1	2013	1	2013		10	1	1	1.600000023841858	56.900001525878906	83	21.3					2	1	0	0	1	9	0	1	1	1	7	7	7	2	1	1		1	2	2			1	1	1	0	0	0	0	0	0
101791102002	1017911020	1017911	1	2015	1	2015		7	1	1	1.5889999866485596	55.900001525878906	84.9000015258789	7.43						1	0	0	0	7	0																			0	0	0	0	0	0
101791102002	1017911020	1017911	1	2018	1	2018	2	8	1	1									2	1	0	0	1	8	0	1	1	1	7	7	7	2	2	2				2	1	2	1	1	1	0	0	3	0	0	0
101791102002	1017911020	1017911	1	2020	1	2020	1	7	1	1									0	1	0	0		9	120	2	2	1			7			2						2			3	0	0	0	0	0	0
101791103001	101791103	1017911	1	2011	1	2011	2	10	0	0	1.7000000476837158	72.80000305175781	91.4000015258789	7						1	0	0	0	5	60																			0	0	0	0	0	0
101791103001	1017911030	1017911	1	2013	1	2013		10	0	0	1.722000002861023	79.4000015258789	103	34.84						1	0	0	1	4	120																			1	0	0	0	0	0
101791103001	1017911030	1017911	1	2015	1	2015		7	0	0	1.7050000429153442	72	91.0999984741211	13.52					0	1	0	0	0	5	0	2	2	1			7			2						1			1	1	0	0	0	0	0
101791103001	1017911030	1017911	1	2018		2018	1	8	0	0
101791103001	1017911030	1017911	1	2020	0	2020	1	7	0	0									0	1	0	0		7	0	2	2	1			7			2						2			1	0	0	0	0	0	0
101791104001	101791104	1017911	1	2011	1	2011	1	10	1	0	1.6150000095367432	78.80000305175781	94	6.9						1	0	0	1	8	60																			1	2	0	0	0	0
101791104001	1017911040	1017911	1	2013	1	2013		10	1	0	1.6130000352859497	79	100	10.59						1	0	0	1	6	0																			0	0	0	0	0	0
101791104001	1017911040	1017911	1	2015	1	2015		7	1	0	1.593000054359436	73.80000305175781	110.1999969482422	11.18					2	1	0	0	0	6	60	1	2	1	7		7	2		2				1		1	1		1	0	0	0	0	0	0
101791104001	1017911040	1017911	1	2018	1	2018	1	8	1	0									0	1	0	0	1	4	60	2	2	1			7			2						2			1	0	0	0	0	0	0
101791104001	1017911040	1017911	1	2020	1	2020	1	7	1	0									1	0	0	0		6	45	2	1	1		7	7		1	1		2	2					3	3	0	0	0	0	0	0
101791104002	101791104	1017911	2	2011	0	2011	1	10	1	0	1.5700000524520874	62.900001525878906	82	8.87						0	0	0	0	6	0																			1	2	3	0	0	0
101791104002	1017911040	1017911	2	2013	0	2013		10	1	0	1.600000023841858	67	92	18.54						0	0	0	0	4	0																			0	0	0	0	0	0
101791104002	1017911040	1017911	2	2015	0	2015		7	1	0	1.5499999523162842	63	95.3000030517578	13.42					0	0	0	0	0	5	60	2	2	1			7			2						1			1	0	0	0	0	0	0
101791104002	1017911040	1017911	2	2018	0	2018	2	8	1	0									0	0	0	0	1	6	0	2	2	2																0	0	0	0	0	0
101791104002	1017911040	1017911	2	2020	0	2020	1	7	1	0									1	0	0	0		5	0	2	1	1		7	7		1	1		2	2					1	1	0	0	0	0	0	0
101791105001	101791105	1017911	2	2011	0	2011	1	10	1	1	1.5299999713897705	73.4000015258789	98	7.31						0	0	0	0	7	0																			0	0	3	0	0	0
101791105001	1017911050	1017911	2	2013	0	2013		10	1	1	1.559999942779541	71	98	17.57						0	0	1	0	5	0																			0	0	0	0	0	0
101791105001	1017911050	1017911	2	2015	0	2015		7	1	1	1.5290000438690186	72.4000015258789	101.3000030517578	12.33						0	0	0	0	7	2																			1	0	0	0	0	0
101791105001	1017911050	1017911	2	2018	0	2018	2	8	1	1									0	0	0	0	0	6	60	2	2	1			7			2						2			1	0	0	0	0	0	0
101791105001	1017911050	1017911	2	2020	0	2020	1	7	1	1									2	0	0	0		8	10	1	2	1	3		7	1		2	2					1	1		1	0	0	0	0	0	0
101791105002	101791105	1017911	1	2011	0	2011	1	10	1	1	1.6449999809265137	65.9000015258789	89	7.88						1	0	0	1	8	0																			0	0	3	0	0	0
101791105002	1017911050	1017911	1	2013	0	2013		10	1	1	1.7400000095367432	65	93	15.52						1	0	0	1	6	0																			0	0	0	0	0	0
101791105002	1017911050	1017911	1	2015	0	2015		7	1	1	1.6360000371932983	61.29999923706055	87.5	12.64						1	0	0	0	7	60																			0	0	0	0	0	0
101791105002	1017911050	1017911	1	2018	0	2018	1	8	1	1									0	1	0	0	1	6	20	2	2	2																0	0	0	0	0	0
101791105002	1017911050	1017911	1	2020	0	2020	1	7	1	1									0	1	0	0		6	0	2	2	1			7			1			2						1	0	0	0	0	0	0
101791106001	101791106	1017911	2	2011	0	2011	1	10	0	1	1.5800000429153442	80.9000015258789	120	10.87					0	0	0	0	0	7	0	2	2	1			7			1			1							0	0	0	0	0	0
101791106001	1017911060	1017911	2	2013	0	2013		10	0	1	1.5759999752044678	82.69999694824219	117.8000030517578	11.2					0	0	0	0	0	8	0	2	2	1			7			1			2						4	1	0	3	0	0	0
101791106001	1017911060	1017911	2	2015	0	2015		7	1	1	1.5980000495910645	55.20000076293945	79.69999694824219	13.17						0	0	1	0	5	0																			1	0	3	0	0	0
101791106001	1017911060	1017911	2	2018	0	2018	2	8	1	1									0	0	0	0	0	8	0	2	2	1			7			2						1			1	0	0	0	0	0	0
101791106001	1017911060	1017911	2	2020	0	2020	1	7	1	1									1	0	0	0		6	20	2	1	1		7	7		1	2		1				1		1	1	1	0	0	0	0	0
101791106002	1017911060	1017911	1	2015	1	2015		7	1	1										1	1	0	0	8	0																			1	0	0	4	5	0
101791106002	1017911060	1017911	1	2018	1	2018	1	8	1	1									0	1	0	0	0	8	0	2	2	2																0	0	0	0	0	0
101791106002	1017911060	1017911	1	2020	1	2020	1	7	1	1									2	1	0	0		6	15	1	1	1	4	5	7	2	1	1		2	2	2			1	1	2	0	0	0	0	0	0
101791107001	101791107	1017911	2	2011	0	2011	1	10	1	1	1.5549999475479126	51.09999847412109	85	9.54					2	0	0	0	0	8	0	1	2	1	7		7	2		2				2		2				0	0	3	0	0	0
101791107001	1017911070	1017911	2	2013	0	2013		10	1	1	1.5923000574111938	61	93	21.56					1	0	0	0	0	7	0	2	1	1		7	7		1	2		2				2		1	1	0	0	0	0	0	0
101791107001	1017911070	1017911	2	2015	0	2015		7	1	1	1.565000057220459	57	87.5	11.22						0	0	0	0	9	0																			0	0	0	0	0	0
101791107001	1017911070	1017911	2	2020	0	2020	1	7	1	1									0	0	0	0		7	0	2	2	1			7			1			2						1	0	0	0	0	0	0
101791107002	101791107	1017911	1	2011	1	2011	1	10	1	1	1.659999966621399	52.5	84	7.31					0	1	0	0	0	7	0	2	2	1			7			2						2				0	0	3	0	0	0
101791107002	1017911070	1017911	1	2013	1	2013		10	1	1	1.7050000429153442	62.70000076293945	93	15.78					2	1	0	0	0	7	0	1	2	1	7		7	1		1	1		2				4		1	1	0	0	0	0	0
101791107002	1017911070	1017911	1	2015	1	2015		7	1	1										1	0	0	0	9	0																			1	0	0	0	0	0
101791107002	1017911070	1017911	1	2020	1	2020	1	7	1	1									0	1	0	0		10	120	2	2	2																0	0	0	0	0	0
101791108001	101791108	1017911	2	2011	0	2011	1	10	1	0	1.4700000286102295	55.59999847412109	91	16.37						0	0	0	0	8	0																			0	0	0	0	0	0
101791108001	1017911080	1017911	2	2013	0	2013		10	1	0	1.4730000495910645	56.59999847412109	89	11.59			4.57	5		0	0	0	0	8	0																			1	0	0	0	0	0
101791108001	1017911080	1017911	2	2015	0	2015		7	1	0	1.4559999704360962	48.900001525878906	83.0999984741211	12.62			4.54	4.21		0	0	0	0	7	0																			0	0	3	0	0	0
101791108001	1017911080	1017911	2	2018	0	2018	1	8	1	0									2	0	0	1	0	8	0	1	2	1	1		7	2		2				1		1	1		1	0	0	0	0	0	0
101791108001	1017911080	1017911	2	2020	0	2020	1	7	1	0									0	0	0	0		8	0	2	2	1			7			2						2			1	0	0	0	0	0	0
101791108002	101791108	1017911	1	2011	1	2011	1	10	1	1	1.7100000381469729	63.70000076293945	102	13.5			2.24	2.21		0	0	0	1	8	0																			0	0	0	0	0	0
101791108002	1017911080	1017911	1	2013	1	2013		10	1	1	1.7200000286102295	62	83	12.69			4	4.35		1	0	0	1	8	0																			1	0	0	0	0	0
101791108002	1017911080	1017911	1	2015	1	2015		7	1	1	1.6859999895095823	53	83.80000305175781	15.74			2.1	2.32		1	0	0	1	7	0																			0	0	0	0	0	0
101791108002	1017911080	1017911	1	2018	1	2018	1	8	1	1									2	1	0	1	1	8	0	1	2	1	1		7	1		2	2					1	1		1	0	0	0	0	0	0
101791108002	1017911080	1017911	1	2020	1	2020	1	7	1	1									1	0	0	0		7	60	2	1	1		3	7		2	2					1	2		1	1	0	0	0	4	0	0
101791109001	101791109	1017911	1	2011	1	2011	1	10	1	0	1.7480000257492063	58.400001525878906	85	11.53					2	1	0	0	0	6	60	1	1	1	7	7	7	2	2	2				2	2	2				0	0	0	0	0	0
101791109001	1017911090	1017911	1	2013	1	2013		10	1	0	1.7640000581741333	62.70000076293945	86.69999694824219	12.38			3.78	2.4	2	1	0	0	0	6	30	1	2	1	5		7	2		2				2		2	4		1	0	0	0	0	0	0
101791109001	1017911090	1017911	1	2015	1	2015		7	1	0									2	1	0	0	0	9	120	1	1	1	7	5	7	2	2	2				2	2	1	1	3	3	0	0	0	0	0	0
101791109001	1017911090	1017911	1	2018	1	2018	2	8	1	0									0	1	0	0	0	7	0	2	2	1			7			2						2			2	0	2	3	0	0	0
101791109001	1017911090	1017911	1	2020	1	2020	1	7	1	0									1	1	1	0		3	3	2	1	1		7	7		2	1			1		2			3	3	1	2	0	0	0	0
101791109002	101791109	1017911	2	2011	0	2011	1	10	1	0	1.437999963760376	60.29999923706055	100	17.41						0	0	0	0	6	0																			0	0	0	0	0	0
101791109002	1017911090	1017911	2	2013	0	2013		10	1	0	1.4390000104904177	63.5	95.6999969482422	12.38						0	0	0	0	8	30																			1	0	3	0	0	0
101791109002	1017911090	1017911	2	2015	0	2015		7	1	0									0	0	0	0	0	8	30	2	2	1			7			2						2			1	1	0	0	0	0	0
101791109002	1017911090	1017911	2	2018	0	2018	1	8	1	0									0	0	0	0	0	8	120	2	2	1			7			2						1			4	0	0	0	0	0	0
101791109002	1017911090	1017911	2	2020	0	2020	1	7	1	0									0	0	0	0		5	60	2	2	2																0	0	3	0	0	0
101791110001	101791110	1017911	2	2011	0	2011	2	10	1	1										0			0																					0	0	0	0	0	0
101791110001	1017911100	1017911	2	2013	0	2013	2	10	1	1	1.6109999418258667	73.30000305175781	93.3000030517578	12.38						0	0	0	0	9	0																			1	0	0	0	0	0
101791110001	1017911100	1017911	2	2015	0	2015		7	1	1									1	0	0	0	0	8	0	2	1	2		1			2						1			1		0	0	0	0	0	0
101791110001	1017911100	1017911	2	2018	0	2018	1	8	1	1									1	0	0	0	0	7	30	2	1	1		7	7		1	1		2	2					4	3	1	2	3	4	5	6
101791110001	1017911100	1017911	2	2020	0	2020	1	7	1	1									1	0	0	0		8	0	2	1	1		7	7		2	2					2	1		1	1	1	0	3	0	0	0
101791110002	101791110	1017911	1	2011	1	2011	2	10	1	1	1.7100000381469729		115	6.1						1	0	0	0	8	0																			1	2	3	0	0	0
101791110002	1017911100	1017911	1	2013	1	2013	2	10	1	1	1.715000033378601	97.6999969482422	114	20.53						1	0	1	1	6.5	0																			1	2	3	0	0	0
101791110002	1017911100	1017911	1	2015	1	2015		7	1	1									0	1	0	0	0	8	15	2	2	1		7	7			2						2			1	1	0	3	0	0	6
101791110002	1017911100	1017911	1	2018	1	2018	1	8	1	1									1	1	0	0	0	7	0	2	1	1		7	7		2	2					2	2		1	1	0	0	0	0	0	6
101791110002	1017911100	1017911	1	2020	1	2020	1	7	1	1									0	1	0	0		7	0	2	2	2																0	0	3	0	0	0
101791111001	101791111	1017911	1	2011	1	2011	1	10	1	0	1.7000000476837158	73.80000305175781	91	7.21						1	0	0	0	8	0																			1	0	0	0	0	0
101791111001	1017911110	1017911	1	2013	1	2013		10	1	0	1.7000000476837158	72.5	104	14						1	0	0	1	8	0																			1	0	0	0	0	0
101791111001	1017911110	1017911	1	2015	1	2015		7	1	0	1.7200000286102295	74.19999694824219	99.5	11.7			3.52	3.02	1	1	0	0	1	7	60	2	1	1		7	7		2	2					1	1		1	1	1	0	3	0	0	0
101791111002	101791111	1017911	2	2011	0	2011	2	10	1	0	1.559999942779541	71.0999984741211	102	7.21						0	0	0	0	7	0																			0	0	0	0	0	0
101791111002	1017911110	1017911	2	2013	1	2013		10	1	0	1.559999942779541	71.69999694824219	103	16						1	0	0	0	7	0																			0	0	0	0	0	0
101791111002	1017911110	1017911	2	2015	1	2015		7	1	0	1.5770000219345093	71.5999984741211	107.5	14.38					0	0	0	0	3	1	30	2	2	1			7			2						2			1	0	0	0	0	0	0
101791111002	1017911110	1017911	2	2018	0	2018	1	8	1	0									0	0	0	0	0	8	0	2	2	2																0	0	0	0	0	0
101791112001	101791112	1017911	2	2011	0	2011	1	10	0	1	1.5199999809265137	61.5	85	9.29					0	0	0	0	0	5	0	2	2	1			7			2						2				0	0	0	0	0	0
101791112001	1017911120	1017911	2	2013	0	2013		10	0	1	1.524999976158142	61.59999847412109	89	23.25					1	0	0	0	3	7	0	2	1	1		7	7		1	1		1	2					1	1	1	0	0	0	0	0
101791112001	1017911120	1017911	2	2015	0	2015	1	7	0	1										0	0	0	0	4	0																			0	0	0	0	0	0
101791112001	1017911120	1017911	2	2018	0	2018	1	8	0	1									0	0	0	0	0	8	0	2	2	1			7			1			2						3	0	0	0	0	0	0
101791112001	1017911120	1017911	2	2020	0	2020	1	7	0	1									1	0	0	0		7	0	2	1	1		7	7		1	1		2	2					1	1	0	0	3	0	0	0
101791113001	101791113	1017911	1	2011	1	2011	1	10	0	0	1.6100000143051147	91.6999969482422	122	12.37			4.47	3.36		1	0	0	0	8	100																			0	0	0	0	0	0
101791113001	1017911130	1017911	1	2013	1	2013		10	0	0	1.625	90.4000015258789	127.5	15.78			3.54	3.6		1	0	0	0	6	0																			0	0	0	0	0	0
101791113001	1017911130	1017911	1	2015	1	2015		7	0	0	1.6050000190734863	94.1999969482422	125.6999969482422	12.64						1	0	0	0	6	0																			0	0	0	0	5	0
101791113001	1017911130	1017911	1	2018	1	2018	1	8	0	0									0	1	0	0	0	5	30	2	2	1			7			2						2			1	0	0	0	0	0	0
101791113001	1017911130	1017911	1	2020	1	2020	1	7	0	0									0	0	0	0		6	0	2	2	1			7			2						1			1	0	0	0	0	0	0
101791114001	101791114	1017911	2	2011	0	2011	2	10	1	1	1.5640000104904177	67.0999984741211	91	10.25					1	0	0	0	0	4	0	2	1	1		7	7		2	1			2		1					0	0	0	0	0	0
101791114001	1017911140	1017911	2	2013	0	2013		10	1	1	1.5199999809265137	70.30000305175781	92	10					2	1	0	0	0	5	0	1	1	1	7	4	7	2	2	1			1	1	1		1	1	1	1	0	0	0	0	0
101791114001	1017911140	1017911	2	2015	0	2015		7	1	1									1	1	0	0	0	6	0	2	1	1		7	7		2	2					1	1		1	1	0	0	0	0	0	0
101791114001	1017911140	1017911	2	2018	0	2018	1	8	1	1									1	1	0	1	0	4	0	2	1	1		7	7		1	2		2				1		3	1	1	0	0	0	0	0
101791114001	1017911140	1017911	2	2020	0	2020	1	7	1	1									1	0	0	0		6	10	2	1	1		4	6		1	2		2				2		3	1	0	0	0	0	0	0
101791114002	101791114	1017911	1	2011	1	2011	1	10	1	1	1.7100000381469729	83.30000305175781	101	8.38					1	1	0	0	0	8	0	2	1	1		7	7		2	2					1	1				1	0	0	0	0	0
101791114002	1017911140	1017911	1	2013	1	2013		10	1	1	1.7300000190734863	81.5	97	10					2	1	0	0	0	8	30	1	1	1	4	2	7	1	1	1	1	1	1				1	1	1	1	0	0	0	0	0
101791114002	1017911140	1017911	1	2015	1	2015		7	1	1	1.7139999866485596	69.4000015258789	97.4000015258789	11.43					0	1	0	0	0	9	30	2	2	1			7			2						2			1	1	0	3	0	5	6
101791114002	1017911140	1017911	1	2018	1	2018	1	8	1	1									1	1	0	0	0	6	30	2	1	1		7	5		2	2					2	1		3	1	0	0	0	0	0	0
101791114002	1017911140	1017911	1	2020	1	2020	1	7	1	1									1	0	0	0		10	20	2	1	1		1	7		2	2					1	1		4	1	0	0	0	0	0	0
101791115001	101791115	1017911	2	2011	1	2011	1	10	1	1	1.4850000143051147	42.79999923706055	63	12.44			3.22	3.22	1	0	0	0	0	8	0	2	1	1		7	7		2	2					2	2				0	0	3	0	0	0
101791115001	1017911150	1017911	2	2013	1	2013		10	1	1	1.5099999904632568	46.29999923706055	78	23.22			5.13	4.19	0	1	0	0	0	8	0	2	2	1			7			2						2			1	0	0	0	0	0	0
101791115001	1017911150	1017911	2	2015	1	2015		7	1	1	1.47599995136261	43.59999847412109	69.5	20.06			4.41	3.69		0	0	0	0	8	60																			0	0	3	0	0	0
101791115001	1017911150	1017911	2	2018	0	2018	2	8	1	1									0	0	0	0	0	8	0	2	2	1			7			2						2			1	0	0	0	0	0	0
101791115001	1017911150	1017911	2	2020	0	2020	1	7	0	1									0	0	0	0		6	0	2	2	1			7			2						1			4	1	0	3	0	0	0
101791115002	101791115	1017911	1	2011	1	2011	1	10	1	1	1.684999942779541	59.09999847412109	76	11.06			2.91	3.15	0	1	0	1	1	7	0	2	2	1			7			2						2				0	0	0	0	0	0
101791115002	1017911150	1017911	1	2013	1	2013		10	1	1	1.6699999570846558	60.5	92	26			4.59	4	0	1	0	0	1	8	0	2	2	1			7			2						2			1	0	0	0	0	0	0
101791115002	1017911150	1017911	1	2015	1	2015		7	1	1	1.6649999618530271	53.59999847412109	78.5	16.56			4.25	3.72		0	0	0	1	10	60																			0	0	0	0	0	0
101791115002	1017911150	1017911	1	2018	1	2018	1	8	1	1									2	0	0	0	1	9	0	1	1	1	3	7	7	1	2	2	2				1	2	1	1	1	1	0	3	0	0	0
101791116001	101791116	1017911	1	2011	0	2011	1	10	1	1	1.6729999780654907	69.69999694824219	84	10.06					1	0	0	0	0	8	0	2	1	1		7	7		2	2					2	1				1	2	3	0	0	0
101791116001	1017911160	1017911	1	2013	0	2013		10	1	1	1.6799999475479126	71.69999694824219	91.5	12.12					0	1	0	0	0	8	0	2	2	1			7			2						1			1	1	2	0	0	0	6
101791116001	1017911160	1017911	1	2015	0	2015		7	1	1	1.656999945640564	66.4000015258789	94.6999969482422	12.85					1	0	0	0	0	10	0	2	1	1		1	7		2	2					1	2		2	1	1	2	3	0	0	0
101791116001	1017911160	1017911	1	2018	0	2018	1	8	1	1									0	0	0	0	0	11	60	2	2	1			6			2						2			3	0	0	0	0	0	0
101791116001	1017911160	1017911	1	2020	0	2020	1	7	1	1									0	1	0	0		8	60	2	2	1			7			2						2			1	0	2	3	0	0	0
101791116002	101791116	1017911	2	2011	0	2011	1	10	1	1	1.565999984741211	74.5999984741211	95	8.19					1	0	0	0	0	8	0	2	1	1		7	7		1	1		2	1							1	0	0	0	0	0
101791116002	1017911160	1017911	2	2013	0	2013		10	1	1	1.5700000524520874	76.9000015258789	103	12.36					1	0	0	0	0	6	0	2	1	1		7	7		2	2					1	1		1	1	0	0	0	0	0	0
101791116002	1017911160	1017911	2	2015	0	2015		7	1	1	1.5700000524520874	72.5	109	9.63					2	0	0	0	0	8	40	1	2	1	3		2	1		2	2					1	1		1	0	0	3	0	0	0
101791116002	1017911160	1017911	2	2018	0	2018	2	8	1	1									0	0	0	0	0	8	0	2	2	1			7			2						1			4	1	0	0	0	0	0
101791116002	1017911160	1017911	2	2020	0	2020	1	7	1	1									2	0	0	0		10	0	1	1	1	7	7	7	2	2	2				1	1	2	1	1	1	1	0	3	0	5	0
101791117001	101791117	1017911	1	2011	1	2011	1	10	1	0	1.559999942779541	35	70							1	0	0	0		0																			0	0	0	0	0	0
101791117001	1017911170	1017911	1	2013	1	2013		10	1	0	1.5679999589920044	48	76	20.64			5.59	3.59		1	0	0	0	7	0																			0	0	0	0	0	0
101791117001	1017911170	1017911	1	2015	1	2015		7	1	0										1	0	0	0	8	30																			0	0	0	0	0	0
101791117002	101791117	1017911	2	2011	0	2011	1	10	1	0	1.590000033378601	42.79999923706055	86							0	0	0	0	6	0																			1	0	3	0	0	0
101791117002	1017911170	1017911	2	2013	0	2013		10	1	0	1.5490000247955322	65.5999984741211	87.5999984741211	14.66			4.81	3.97		0	0	0	1	6	0																			0	0	0	0	0	0
101791117002	1017911170	1017911	2	2015	0	2015		7	1	0										0	0	0	0	8	30																			0	0	0	0	0	0
101791117002	1017911170	1017911	2	2018		2018	1	8	0	0
101791117002	1017911170	1017911	2	2020	0	2020	1	7	0	0									0	0	0	0		4	0	2	2	2																0	0	0	0	0	0
101791118001	101791118	1017911	2	2011	0	2011	2	10	1	1										0	0	0	0	5	0																			0	0	0	0	0	0
101791118001	1017911180	1017911	2	2013	0	2013		10	1	1										0	0	0	1																					0	0	0	0	0	0
101791118001	1017911180	1017911	2	2015	0	2015		7	1	1									0	0	0	0	3	7	30	2	2	1			7			1			1						1	0	0	0	0	0	0
101791118001	1017911180	1017911	2	2018	0	2018	2	8	1	1									1	0	0	0	0	8	0	2	1	2		3			2						1			1		0	0	3	0	0	0
101791118001	1017911180	1017911	2	2020	0	2020	1	7	1	1									1	0	0	0		8	30	2	1	1		7	7		1	1		1	2					4	4	1	0	3	0	0	0
101791118002	101791118	1017911	1	2011	0	2011	2	10	1	1	1.7359999418258667	71.5	88	10						1	0	1	0	8	0																			0	0	0	0	0	0
101791118002	1017911180	1017911	1	2013	0	2013		10	1	1	1.7549999952316284	74.69999694824219	92	25.67						1	0	1	0	8	0																			1	0	0	0	0	0
101791118002	1017911180	1017911	1	2015	0	2015		7	1	1									2	1	0	0	0	8	30	1	2	1	7		7	2		1			2	2			1		1	1	0	0	0	0	0
101791118002	1017911180	1017911	1	2018	0	2018	2	8	1	1									2	1	0	0	1	8	0	1	1	1	3	3	7	2	2	2				2	2	2	1	1	1	1	0	3	0	0	0
101791118002	1017911180	1017911	1	2020	0	2020	1	7	1	1									2	1	0	0		8	60	1	1	1	7	7	7	2	2	2				2	2	2	1	1	1	1	0	3	0	0	0
101791119001	101791119	1017911	2	2011	0	2011	1	10	1	1									0	0	1	0	0	8	0	2	2	1			7			1			2							0	0	0	0	0	0
101791119001	1017911190	1017911	2	2013	0	2013		10	1	1	1.6354999542236328	68.69999694824219	93	20.89					0	1	0	0	0	5	0	2	2	1			7			1			2						1	0	0	0	0	0	0
101791119001	1017911190	1017911	2	2018	0	2018	2	8	1	1									0	1	0	0	3	5	0	2	2	1			3			2						1			2	1	0	0	0	0	0
101791119001	1017911190	1017911	2	2020	0	2020	1	7	1	1									0	0	0	0		6	0	2	2	1			7			1			1						3	1	0	0	0	0	0
101791119002	101791119	1017911	1	2011	0	2011	1	10	1	1	1.6299999952316284	66.0999984741211	88	12.69					0	1	0	0	0	8	0	2	2	1			2			1			2							1	0	0	0	0	0
101791119002	1017911190	1017911	1	2013	1	2013		10	1	1	1.684999942779541	65.30000305175781	86.5	19.55					2	1	0	0	1	8	2	1	2	1	1		1	2		2				2		2	1		2	1	0	0	0	0	0
101791119002	1017911190	1017911	1	2015	1	2015		7	1	1										1	0	0	0	7	60																			1	0	0	0	0	0
101791119002	1017911190	1017911	1	2018	1	2018	1	8	1	1									2	1	0	0	0	8	60	1	1	1	7	7	7	2	1	2		1		2		2	1	1	1	0	0	0	0	0	0
101791119002	1017911190	1017911	1	2020	1	2020	1	7	1	1									2	1	0	0		8	90	1	2	1	7		7	2		2				2		2	1		4	1	0	0	0	0	0
101791120001	101791120	1017911	2	2011	0	2011	1	10	1	0	1.5499999523162842	53.59999847412109	88	22.38					0	0	0	0	0	4	0	2	2	2																0	0	0	0	0	0
101791120001	1017911200	1017911	2	2013	0	2013		10	1	0	1.5549999475479126	59.29999923706055	88	15.19			4.54	4.69	1	0	0	0	0	3	0	2	1	1		3	7		1	1		1	2					1	1	0	0	0	0	0	0
101791120001	1017911200	1017911	2	2015	0	2015		7	1	0									0	0	0	0	0	6	60	2	2	2																0	0	0	0	0	0
101791120001	1017911200	1017911	2	2018	0	2018	2	8	1	0									0	0	0	0	0	5	0	2	2	1			7			2						2			3	0	0	0	0	0	0
101791120001	1017911200	1017911	2	2020	0	2020	1	7	1	0									1	0	0	0		3	0	2	1	1		7	7		1	1		2	2					1	1	0	0	0	0	0	0
101791120002	101791120	1017911	1	2011	0	2011	1	10	1	0	1.7050000429153442	69.80000305175781	85	15.91			4.56	4.78	2	0	0	0	0	7	0	1	1	1	1	7	7	1	2	2	2				2	1				0	0	0	0	0	0
101791120002	1017911200	1017911	1	2013	0	2013		10	1	0	1.715000033378601	72	92	13			3.5	3.55	2	1	0	0	0	8	30	1	1	1	2	2	7	2	2	2				1	2	2	1	1	1	0	0	0	0	0	0
101791120002	1017911200	1017911	1	2015	0	2015		7	1	0									1	0	0	0	0	8	60	2	1	1		2	7		1	2		1				2		1	1	0	0	0	0	0	0
101791120002	1017911200	1017911	1	2018	0	2018	2	8	1	0									0	0	0	0	0	11	60	2	2	1			7			2						1			3	0	0	0	0	0	0
101791120002	1017911200	1017911	1	2020	0	2020	1	7	1	0									1	0	0	0		9	120	2	1	1		4	7		2	2					1	1		1	3	1	0	0	0	0	0
101791121001	1017911210	1017911	1	2013	0	2013	1	10	1	1	1.6924999952316284	68.30000305175781	85	19.25						1	0	1	0	5	120																			0	0	3	0	0	0
101791121001	1017911210	1017911	1	2015	0	2015		7	1	1	1.690999984741211	68.9000015258789	85.4000015258789	9.14						0	0	0	0	8	60																			1	0	3	0	0	0
101791121001	1017911210	1017911	1	2020	0	2020	1	7	1	1									2	1	0	0		5	30	1	1	1	5	7	7	2	1	2		2		2		1	1	1	1	1	0	0	0	0	0
101791121002	1017911210	1017911	2	2013	0	2013	1	10	1	1	1.6150000095367432	57.29999923706055	82	20.53						1	0	0	0	7	30																			1	0	3	4	0	0
101791121002	1017911210	1017911	2	2015	0	2015		7	1	1	1.628000020980835	55.400001525878906	75.80000305175781	8.43						0	0	0	0	8	120																			0	0	0	0	0	0
101791121002	1017911210	1017911	2	2020	0	2020	1	7	1	1									0	0	0	0		9	30	2	2	2																0	0	0	0	0	0
101791122001	1017911220	1017911	2	2013	0	2013	1	10	1	1	1.5850000381469729	64	93.8000030517578	12.4					0	0	0	0	0	8	0	2	2	1			7			2						2			1	0	0	0	0	0	0
101791122001	1017911220	1017911	2	2015	0	2015		7	1	1										0	0	0	0	8	30																			0	0	0	0	0	0
101791122001	1017911220	1017911	2	2020	0	2020	1	7	1	1									1	0	0	0		3	30	2	1	2		7			2						2			1		0	0	0	0	0	0
101791122002	1017911220	1017911	1	2013	1	2013	1	10	1	1	1.7139999866485596	84.80000305175781	96.4000015258789	11.91					1	0	0	0	0	9	0	2	1	1		7	7		2	2					1	1		1	1	1	0	3	0	0	0
101791122002	1017911220	1017911	1	2015	1	2015		7	1	1										0	0	0	0	6	30																			1	0	3	0	0	0
101791122002	1017911220	1017911	1	2020	1	2020	1	7	1	1									2	0	0	0		8	30	1	2	1	7		7	2		1			1	2			1		1	0	0	3	0	0	6
101791123001	1017911230	1017911	1	2015	0	2015	1	7	1	0										1	0	0	0	8	0																			0	0	0	0	0	0
101791123001	1017911230	1017911	1	2020	0	2020	1	7	1	0									1	0	0	0		10	0	2	1	1		7	7		1	1		1	1					3	1	0	0	0	0	0	0
101791123002	1017911230	1017911	2	2015	0	2015		7	1	1	1.6519999504089355	82.9000015258789	108.0999984741211	11.06						0	0	0	0	7	0																			0	0	0	0	0	0
101791123002	1017911230	1017911	2	2020	0	2020	1	7	1	1									2	0	0	0		7	0	1	1	1	2	3	7	1	1	1	1	1	2				3	3	3	1	0	3	0	0	0
101791124001	1017911240	1017911	2	2015	0	2015	1	7	1	1									0	1	0	0	0	8	0	2	2	2																0	0	0	0	0	0
101791124001	1017911240	1017911	2	2018	0	2018	2	8	1	1									0	1	0	0	0	10	0	2	2	1			7			2						2			1	0	0	0	0	0	0
101791125001	1017911250	1017911	1	2015	0	2015		7	1	1	1.659999966621399	105.9000015258789	125.1999969482422	5.44					2	1	0	1	0	7	30	1	2	1	7		7	1		2	2					1	1		1	0	0	3	0	0	0
101791125001	1017911250	1017911	1	2018	0	2018	1	8	1	1									0	1	0	0	0	7	30	2	2	1			7			2						1			1	1	0	3	0	0	6
101791125001	1017911250	1017911	1	2020	0	2020	1	7	1	1									2	0	0	0		6	30	1	1	2	7	2		1	1		1	1					1	4		0	0	3	0	0	6
101791125002	1017911250	1017911	2	2015	0	2015		7	1	1	1.6579999923706057	67.9000015258789	85	5.37					0	0	0	0	0	7	0	2	2	2																0	0	0	0	0	0
101791125002	1017911250	1017911	2	2018	0	2018	2	8	1	1									0	0	0	0	0	5.5	20	2	2	1			7			2						2			1	1	0	0	4	0	0
101791125002	1017911250	1017911	2	2020	0	2020	1	7	1	1									0	0	0	0		7	20	2	2	2																0	0	0	0	0	0
101791126001	1017911260	1017911	2	2015	0	2015		7	1	1	1.5989999771118164	66.30000305175781	96.3000030517578	12.4						0	0	0	0	7	25																			0	0	0	0	0	0
101791126001	1017911260	1017911	2	2020	0	2020	1	7	1	1									1	0	0	0		8	0	2	1	1		7	7		2	2					2	2		1	1	0	0	0	0	0	0
101791126002	1017911260	1017911	1	2015	1	2015		7	1	1	1.687999963760376	82	104.6999969482422	12.56						1	0	0	0	8	0																			1	0	0	0	0	0
101791126002	1017911260	1017911	1	2020	1	2020	1	7	1	1									1	1	0	0		6	0	2	1	1		7	7		2	2					2	1		1	1	1	0	3	0	0	0
101791201001	101791201	1017912	2	2011	0	2011	2	9	1	0										0			0																					0	0	0	0	0	0
101791201002	101791201	1017912	1	2011	1	2011	2	9	1	0									2	1	0	0	2	6	0	1	2	2	5			1			1									1	0	0	0	0	0
101791202001	101791202	1017912	2	2011	0	2011	2	9	0	0	0.152999997138977	64.5	87.9000015258789	8.23		4			0	0	0	0	0	7	50	2	2	2																1	0	0	0	0	0
101791203001	101791203	1017912	2	2011	0	2011	2	9	1	0	1.5299999713897705	43.400001525878906	75.4000015258789						0	0	0	0	0	10	0	2	2	1			3			1			2							0	0	0	0	0	0
101791203002	101791203	1017912	1	2011	0	2011	2	9	1	1	1.6540000438690186		78.4000015258789						2	0	0	1	0	10	0	1	1	1	3	4	5	1	1	1	1	1	1							1	0	0	0	0	0
101791204001	101791204	1017912	1	2011	1	2011	1	9	1	1										1			0																					0	0	0	0	0	0
101791204001	1017912040	1017912	1	2013	1	2013		8	1	1	1.7899999618530271	68.19999694824219	87.5999984741211	13.68						1	0	0	0	7.5	60																			0	0	0	0	0	0
101791204001	1017912040	1017912	1	2018	1	2018	2	8	1	1									1	1	0	0	1	6	60	2	1	1		7	7		1	2		2				2		1	1	0	0	0	0	0	0
101791204001	1017912040	1017912	1	2020	1	2020	1	7	1	1									1	1	0	0		7	60	2	1	1		7	7		1	1		2	2					1	1	0	0	0	0	0	0
101791204002	101791204	1017912	2	2011	0	2011	1	9	1	1										0	0	0	0	10	30																			1	2	3	0	0	0
101791204002	1017912040	1017912	2	2013	0	2013		8	1	1	1.6729999780654907	69.19999694824219	92.4000015258789	10.04						0	0	0	0	8	30																			1	2	3	0	0	0
101791204002	1017912040	1017912	2	2018	0	2018	2	8	1	1									1	0	0	0	0	8	0	2	1	1		7	7		2	1			2		1			1	3	0	0	0	0	0	0
101791204002	1017912040	1017912	2	2020	0	2020	1	7	1	1									1	0	0	0		6	10	2	1	1		5	7		1	1		1	2					1	1	1	0	0	0	0	0
101791205001	101791205	1017912	1	2011	1	2011	2	9	1	1										0	0	0	0	6	30																			0	0	0	0	0	0
101791205001	1017912050	1017912	1	2013	1	2013		8	1	1	1.6729999780654907	79.30000305175781	102	32.89			5.43	6.27		0	0	1	3	5	30																			1	0	0	0	0	0
101791205001	1017912050	1017912	1	2018	1	2018	2	8	1	1									0	1	0	1	0	8	120	2	2	1			7			1			2						1	0	0	0	0	0	0
101791205001	1017912050	1017912	1	2020	1	2020	1	7	1	1									0	0	1	1		8	60	2	2	1			7			1			2						3	0	0	0	0	0	0
101791205002	101791205	1017912	2	2011	0	2011	2	9	1	0										0	0	0	0	9	30																			0	0	0	0	0	0
101791205002	1017912050	1017912	2	2013	0	2013		8	1	0	1.5479999780654907	54	83	15.16			4.64	3.33		0	0	0	3	5	60																			1	0	0	0	0	0
101791205002	1017912050	1017912	2	2018	0	2018	2	8	1	0									0	0	0	0	0	6	60	2	2	2																1	0	0	0	0	0
101791205002	1017912050	1017912	2	2020	0	2020	1	7	1	0									1	0	0	0		5	0	2	1	2		7			1			2						1		0	0	0	0	0	0
101791206001	101791206	1017912	2	2011	0	2011	2	9	0	1		54.29999923706055	87.30000305175781							0	0	0	0	4	30																			1	0	0	0	0	0
101791207001	101791207	1017912	1	2011	0	2011	2	9	0	0	1.784000039100647	50.20000076293945	78.4000015258789							0	0	0	0	7	0																			0	0	0	0	0	0
101791208001	101791208	1017912	2	2011	0	2011	2	9	0	0	1.465000033378601	39.70000076293945	84	27.6						0	0	1	0	9	60																			0	0	0	0	0	0
101791208001	1017912080	1017912	2	2018	0	2018	1	8	0	0									0	0	0	1	0	5	120	2	2	2																0	0	0	0	0	0
101791209001	101791209	1017912	2	2011	0	2011	2	9	1	1	1.562999963760376	45.29999923706055	78.19999694824219	8						0	0	0	0	7	40																			0	0	0	0	0	0
101791209002	101791209	1017912	1	2011	0	2011	1	9	1	1	1.7630000114440918	75.4000015258789	98	9.23						0	0	0	2	7	30																			0	0	0	0	0	0
101791210001	101791210	1017912	2	2011	0	2011	2	9	0	0	1.5700000524520874	75.30000305175781	93.1999969482422		14.56	3				0	0	0	0	8	0																			1	0	0	0	0	0
101791211002	101791211	1017912	2	2011	0	2011	1	9	1	1									0	0	0	1	0	6	20	2	2	2																0	0	0	0	0	0
101791212001	101791212	1017912	1	2011	1	2011	1	9	1	1										0	0	0	0	8	60																			0	2	0	0	0	0
101791212001	1017912120	1017912	1	2013	1	2013		8	1	1	1.7050000429153442	61.29999923706055	90	8.53			3.53	3		1	0	0	3	7	0																			1	0	3	4	0	6
101791212001	1017912120	1017912	1	2018	1	2018	1	8	1	1									0	1	0	0	0	7	0	2	2	1			7			1			2						3	1	0	0	0	0	0
101791212001	1017912120	1017912	1	2020	1	2020	1	8	1	1									0	1	0	0		7	0	2	2	1			7			1			2						3	0	0	3	0	0	0
101791212002	101791212	1017912	2	2011	0	2011	1	9	1	0										0	0	1	0	6	0																			0	0	0	0	0	0
101791212002	1017912120	1017912	2	2013	0	2013		8	1	0	1.47599995136261	63.20000076293945	94	10.75			2.56	2.39		0	0	0	3	8	0																			1	2	0	4	0	0
101791212002	1017912120	1017912	2	2018	0	2018	1	8	1	0									0	0	1	1	3	7	0	2	2	1			5			1			2						3	0	0	0	0	0	0
101791212002	1017912120	1017912	2	2020	0	2020	1	8	1	0									0	0	0	0		8	0	2	2	1			7			1			2						4	0	0	3	0	0	0
101791213001	101791213	1017912	1	2011	0	2011	1	9	1	1	1.6399999856948853	77.19999694824219	98	12.5						0	0	0	0	7	30																			0	0	0	0	0	0
101791213001	1017912130	1017912	1	2013	0	2013		8	1	1	1.6440000534057615	77.30000305175781	99.1999969482422	11.5						0	0	0	0	5	60																			0	0	0	0	0	0
101791213001	1017912130	1017912	1	2018	0	2018	1	8	1	1									0	0	0	0	1	8	60	2	2	1			7			2						1			3	0	0	0	0	0	0
101791213001	1017912130	1017912	1	2020	0	2020	1	7	1	1									0	0	0	0		6	30	2	2	1			7			1			2						3	0	0	0	0	0	0
101791213002	101791213	1017912	2	2011	0	2011	1	9	1	1	1.659999966621399	66.80000305175781	85	11.59						0	0	0	0	8	30																			0	0	0	0	0	0
101791213002	1017912130	1017912	2	2013	0	2013		8	1	1	1.6619999408721924	75.80000305175781	96.8000030517578	10.03						0	0	1	0	8	10																			1	0	0	0	0	0
101791213002	1017912130	1017912	2	2018	0	2018	2	8	1	1									0	1	0	0	0	8	20	2	2	1			3			1			2						3	0	0	0	0	0	0
101791213002	1017912130	1017912	2	2020	0	2020	1	7	1	1									0	0	0	0		7	25	2	2	1			7			1			2						4	1	0	0	0	0	0
101791214002	101791214	1017912	1	2011	1	2011	1	9	1	1									2	0	0	0	0	9	0	1	1	2	6	6		2	2					2	1					0	0	0	0	0	0
101791214002	1017912140	1017912	1	2018	1	2018	2	8	1	1									0	1	0	0	0	5	60	2	2	1			7			2						2			1	0	0	3	0	0	0
101791214002	1017912140	1017912	1	2020	1	2020	1	7	1	1									0	0	0	0		7	30	2	2	1			7			2						1			3	1	2	0	0	0	0
101791214003	1017912140	1017912	2	2018	0	2018	2	8	1	1									0	0	0	0	1	5	30	2	2	1			7			2						2			1	0	0	0	0	0	0
101791214003	1017912140	1017912	2	2020	0	2020	1	7	1	1									1	0	0	0		6	0	2	1	1		7	7		2	1			2		1			1	1	0	0	0	0	0	0
101791215001	101791215	1017912	2	2011	0	2011	2	9	1	0									0	0	0	0	0	7	30	2	2	1			7			1			2							0	0	0	0	0	0
101791215002	101791215	1017912	1	2011	1	2011	1	9	1	0	1.781999945640564	72.30000305175781	83.5						0	1	0	0	0	8	30	2	2	1			7			1			2							1	0	0	0	0	0
101791216001	101791216	1017912	2	2011	0	2011	1	9	1	1									1	0	0	0	0	7	0	2	1	1		7	1		2	1			2		2					0	0	0	0	0	0
101791216001	1017912160	1017912	2	2013	0	2013		8	1	1	1.684999942779541	57.29999923706055	73.80000305175781	10.03					0	0	0	0	0	5.5	0	2	2	1			7			2						1			1	0	0	0	0	0	0
101791216001	1017912160	1017912	2	2018	0	2018	2	8	1	1									1	0	1	0	1	5	60	2	1	1		7	7		2	2					2	2		1	1	0	0	0	0	0	0
101791216001	1017912160	1017912	2	2020	0	2020	1	7	1	1									1	0	0	0		6	0	2	1	1		7	7		1	2		2				2		1	1	0	0	0	0	0	0
101791216002	101791216	1017912	1	2011	1	2011	2	9	1	1									0	1	0	0	0	7	0	2	2	1			7			2						2				0	2	0	0	0	0
101791216002	1017912160	1017912	1	2013	1	2013	2	8	1	1	1.743000030517578	79.30000305175781	95.1999969482422	5.88					1	1	0	0	0	6	0	2	1	2		7			2						1			1		0	2	0	0	0	0
101791216002	1017912160	1017912	1	2018	1	2018	1	8	1	1									0	1	0	0	0	9	0	2	2	2																1	0	0	0	0	0
101791216002	1017912160	1017912	1	2020	1	2020	1	7	1	1									0	1	0	0		8	120	2	2	1			7			1			2						1	0	0	0	0	0	0
101791217001	101791217	1017912	2	2011	0	2011	2	9	1	1	1.5199999809265137	93.4000015258789	121.1999969482422							0	0	0	2	7	0																			0	0	0	0	0	0
101791217002	101791217	1017912	1	2011	0	2011	2	9	1	1	1.784000039100647	52.29999923706055	78.5							0	0	0	0	7	30																			0	0	0	0	0	0
101791218001	101791218	1017912	1	2011	1	2011	1	9	1	0										0	0	0	0	7	0																			0	0	0	0	0	0
101791218002	101791218	1017912	2	2011	0	2011	2	9	1	1										0	0	0	0	6	0																			0	0	0	0	0	0
101791218002	1017912180	1017912	2	2018	0	2018	2	8	1	1									0	0	0	1	0	6.5	0	2	2	1			7			2						1			1	0	0	0	0	0	0
101791218002	1017912180	1017912	2	2020	0	2020	1	7	0	1									0	0	0	0		6	0	2	2	2																0	0	0	0	0	0
101791219001	101791219	1017912	1	2011	0	2011	2	9	0	1	1.8020000457763672		98.5						0	1	0	0	0	8	0	2	2	2																0	0	0	0	0	0
101791220001	101791220	1017912	2	2011	0	2011	2	9	0	0	1.5640000104904177	54.29999923706055	89.4000015258789	10.23						0	0	0	0	4	0																			1	0	0	0	0	0
101791221001	101791221	1017912	1	2011	1	2011	1	9	1	1	1.6399999856948853	80	115	12.69			20.5	19.3		1	0	0	0	8	30																			0	0	0	0	0	0
101791221001	1017912210	1017912	1	2013	1	2013		8	1	1	1.5839999914169312	80.9000015258789	104.4000015258789	8.75			4.89	3.8		0	0	0	0	5.5	60																			0	0	0	4	0	0
101791221001	1017912210	1017912	1	2018	1	2018	2	8	1	1									0	0	0	0	1	9	30	2	2	1			7			1			2						3	0	0	0	0	0	0
101791221001	1017912210	1017912	1	2020	1	2020	1	7	1	1									0	0	0	0		6	40	2	2	1			7			1			1						3	0	0	0	0	0	0
101791221002	101791221	1017912	2	2011	0	2011	2	9	1	1										0	0	0	0	8	0																			0	0	0	4	0	0
101791221002	1017912210	1017912	2	2013	0	2013		8	1	1	1.4889999628067017	67	101.1999969482422	7.31			3.81	3.71		0	0	0	0	5	15																			1	2	0	4	0	0
101791221002	1017912210	1017912	2	2018	0	2018	2	8	1	1									1	0	1	0	1	2	3	2	1	1		7	7		1	1		1	1					3	3	0	0	0	0	0	0
101791221002	1017912210	1017912	2	2020	0	2020	1	7	1	1									1	0	0	0		3	30	2	1	1		7	7		1	1		1	1					3	3	1	0	3	4	0	0
101791222001	101791222	1017912	2	2011	0	2011	2	9	0	0	1.5399999618530271	49.29999923706055	78.0999984741211	5.47					1	1	0	0	0	3	0	2	1	2		7			1			2								0	0	0	0	0	0
101791222001	1017912220	1017912	2	2020	1	2020	1	7	0	0									0	0	1	1		7	0	2	2	2																0	0	3	0	0	0
101791223001	101791223	1017912	2	2011	0	2011	2	9	1	1	1.6100000143051147	90.0999984741211	113	13.68					1	0	0	0	0	8	30	2	1	1		7	7		2	1			1		1					1	0	0	0	0	0
101791223002	101791223	1017912	1	2011	1	2011	2	9	1	1	1.690000057220459	63.79999923706055	86	10.41					2	1	0	1	0	6	60	1	1	2	7	7		2	2					2	1					0	0	0	0	0	0
101791224001	101791224	1017912	2	2011	1	2011	2	9	0	1	1.5329999923706057	67	94.3000030517578		4.23	3				0	0	0	0	6	30																			1	0	0	0	0	0
101791224001	1017912240	1017912	2	2018	1	2018	2	8	0	1									0	0	0	0	0	5	60	2	2	1			7			1			2						3	1	2	0	4	0	0
101791224001	1017912240	1017912	2	2020	1	2020	1	7	0	1									0	0	0	0		9	120	2	2	1			7			1			1						3	1	0	3	0	0	0
101791225001	101791225	1017912	2	2011	1	2011	2	9	0	0									1	1	0	0	2	3	0	2	1	2		3			2						2					1	0	0	0	0	0
101791226001	1017912260	1017912	2	2013	0	2013	2	8	1	1	1.5099999904632568	60.09999847412109	87	8.19						1	0	0	0	6	120																			0	0	0	0	0	0
101791226001	1017912260	1017912	2	2018	0	2018	1	8	1	1									1	0	0	1	0	10	60	2	1	1		7	7		1	2		1				1		4	1	0	0	0	0	0	0
101791226001	1017912260	1017912	2	2020	0	2020	1	7	1	1									1	1	0	0		5.5	30	2	1	1		7	3		1	1		1	2					4	1	0	0	3	0	0	0
101791226002	1017912260	1017912	1	2013	0	2013	1	8	1	0										1	0	0	0																					0	0	0	0	0	0
101791226002	1017912260	1017912	1	2018	0	2018	2	8	1	0									2	1	0	1	0	6	60	1	1	1	4	7	7	2	2	2				2	1	1	1	4	1	0	0	0	0	0	0
101791226002	1017912260	1017912	1	2020	0	2020	1	7	1	0									1	1	0	0		10	60	2	1	1		7	7		1	1		2	2					1	1	0	0	3	0	0	0
101791227001	1017912270	1017912	2	2013	0	2013	1	8	0	1	1.5260000228881836	76.80000305175781	105.1999969482422	9.97						0	0	0	1	8	0																			0	2	0	4	0	6
101791228001	1017912280	1017912	2	2013	0	2013	2	8	1	1	1.4700000286102295	55.59999847412109	91.1999969482422	6.28						0	0	0	1	6	30																			0	0	0	0	0	0
101791228001	1017912280	1017912	2	2018	0	2018	2	8	1	1									1	0	0	0	1	5	60	2	1	2		7			2						2			1		1	0	3	4	0	0
101791228001	1017912280	1017912	2	2020	0	2020	1	7	0	1									2	0	0	0		6	60	1	2	1	7		7	1		1	1		1				1		1	0	0	0	4	0	0
101791228002	1017912280	1017912	1	2013	1	2013	2	8	1	1										1	0	0	0																					0	0	0	0	0	0
101791228002	1017912280	1017912	1	2018	1	2018	2	8	1	1									1	1	0	0	0	10	50	2	1	1		7	7		1	2		2				1		1	1	0	0	0	0	0	0
101791229001	1017912290	1017912	1	2015	0	2015		7	1	1									0	1	0	0	0	4	0	2	2	1			7			1			1						1	1	2	3	0	0	6
101791229001	1017912290	1017912	1	2018	0	2018	2	8	1	1									0	1	0	0	0	8	60	2	2	1			7			2						2			1	1	0	0	0	0	0
101791229001	1017912290	1017912	1	2020	1	2020	1	7	1	1									0	1	0	0		5	30	2	2	1			7			2						2			1	0	0	0	0	0	0
101791229002	1017912290	1017912	2	2015	0	2015		7	1	1									1	0	0	0	0	7	120	2	1	1		7	7		2	2					1	1		4	4	1	0	0	4	0	0
101791229002	1017912290	1017912	2	2018	0	2018	2	8	1	1									1	0	0	0	0	8	60	2	1	1		7	7		1	1		1	2					4	3	1	0	3	0	0	0
101791229002	1017912290	1017912	2	2020	1	2020	1	7	1	1									0	0	0	0		12	120	2	2	2																0	0	0	0	0	0
101791231001	1017912310	1017912	1	2015	1	2015		7	1	0	1.712000012397766	70.0999984741211	94						1	1	0	0	0	6	30	2	1	1		3	7		1	1		1	2					1	1	0	0	0	0	0	0
101791231001	1017912310	1017912	1	2018	1	2018	1	8	1	0									0	1	0	0	0	7	60	2	2	1			7			2						1			1	0	0	0	0	0	0
101791231001	1017912310	1017912	1	2020	1	2020	1	7	1	0									2	1	0	1		6	60	1	1	1	7	7	7	2	2	1			1	1	2		1	1	1	0	0	0	0	0	0
101791231002	1017912310	1017912	2	2018	0	2018	1	8	1	0									0	0	0	0	0	8	60	2	2	1			7			2						1			1	0	0	0	0	0	0
101791231002	1017912310	1017912	2	2020	0	2020	1	7	1	0									1	0	0	0		6	60	2	1	1		7	5		2	2					2	2		3	3	1	0	3	0	0	0
101791232001	1017912320	1017912	2	2015	0	2015		7	1	1	1.6269999742507937	64.69999694824219	86	9.46					1	0	0	0	1	10	30	2	1	1		3	4		1	1		1	2					4	4	1	0	0	0	0	0
101791232001	1017912320	1017912	2	2020	0	2020	1	7	1	1									2	0	0	0		9	30	1	1	1	4	7	7	2	2	2				2	2	2	1	1	1	1	0	3	0	0	0
101791232002	1017912320	1017912	1	2015	1	2015		7	1	1	1.6369999647140503	56.79999923706055	74	15.84					2	1	0	0	0	5.5	0	1	1	1	3	3	7	2	2	1			2	2	1		1	1	1	1	2	3	0	0	0
101791232002	1017912320	1017912	1	2020	1	2020	1	7	1	1									2	1	0	0		5	40	1	1	1	3	3	3	2	2	2				2	2	2	1	1	1	1	2	3	0	0	0
101791233001	1017912330	1017912	2	2020	0	2020	1	7	1	0									1	1	0	0		6.5	90	2	1	1		7	7		2	2					2	1		1	4	1	0	0	0	0	0
101791233002	1017912330	1017912	1	2020	0	2020	1	7	1	0									2	1	0	0		4.5	17	1	2	1	7		7	2		1			1	2			1		1	0	0	0	0	0	0
101791234001	1017912340	1017912	1	2018	1	2018	1	8	1	1									2	1	0	1	0	7	120	1	2	1	7		7	1		1	2		2				1		1	1	2	3	0	0	0
101791234002	1017912340	1017912	2	2018	0	2018	2	8	1	0									1	0	0	0	0	8	120	2	1	1		7	7		2	2					2	2		1	1	1	0	0	0	0	0
101791235001	1017912350	1017912	2	2020	0	2020	1	7	1	0									0	0	0	0		7	120	2	2	1			7			2						1			3	1	0	0	4	0	0
101791235002	1017912350	1017912	1	2020	1	2020	1	7	1	0									2	1	0	0		7	14	1	1	2	5	6		2	2					2	2		1	1		1	0	3	4	0	0
101791236001	1017912360	1017912	2	2020	0	2020	1	7	1	0									2	0	0	0		6	60	1	1	1	7	7	7	2	2	2				2	2	2	1	1	1	0	0	0	0	0	0
101791236002	1017912360	1017912	1	2020	1	2020	1	7	1	0									0	1	0	0		6	60	2	2	2																0	0	0	0	0	0
101791237001	1017912370	1017912	1	2015	1	2015		7	1	1									0	1	1	0	0	4	0	2	2	1			7			2						1			1	1	0	0	0	0	0
101791237001	1017912370	1017912	1	2018	1	2018	1	8	1	1									2	1	0	0	0	7	40	1	1	1	3	4	7	2	1	2		2		1		2	1	1	1	1	0	0	0	0	0
101791237001	1017912370	1017912	1	2020	1	2020	1	7	1	1									2	1	0	0		6	90	1	1	1	5	7	7	1	2	2	1				2	1	3	1	3	1	0	3	0	0	0
101791237002	1017912370	1017912	2	2015	0	2015		7	1	1									0	0	0	0	0	6.5	0	2	2	2																0	0	0	0	0	0
101791237002	1017912370	1017912	2	2018	0	2018	1	8	1	1									2	0	0	0	0	7	40	1	2	1	7		7	1		1	2		2				3		3	0	0	0	0	0	0
101791237002	1017912370	1017912	2	2020	0	2020	1	7	1	1									1	0	0	0		7	30	2	1	1		7	7		2	2					2	2		1	1	0	0	0	4	0	0
101791238001	1017912380	1017912	2	2015	0	2015	1	7	0	0	1.5700000524520874	76.0999984741211	29.700000762939453						1	0	0	1	0	8	2	2	1	1		7	7		1	2		1				1		4	4	0	0	0	0	0	0
101791238001	1017912380	1017912	2	2018	1	2018	1	8	0	0									0	1	0	1	0	10	60	2	2	2																0	0	0	0	0	0
101791239001	1017912390	1017912	2	2015	0	2015		7	1	0	1.5950000286102295	70.9000015258789	26.200000762939453	8.61						0	0	0	0	7	0																			1	0	3	0	0	0
101791239001	1017912390	1017912	2	2018	0	2018	2	8	1	0									1	0	0	0	0	6	0	2	1	2		7			2						2			1		0	0	0	0	0	0
101791239001	1017912390	1017912	2	2020	0	2020	1	7	1	0									1	0	0	0		7	0	2	1	1		7	7		1	2		1				2		4	4	0	0	0	0	0	0
101791239002	1017912390	1017912	1	2015	1	2015		7	1	1	1.8320000171661377	97.1999969482422	32.099998474121094	18.7						1	0	0	0	10	120																			1	0	3	0	0	0
101791239002	1017912390	1017912	1	2018	1	2018	2	8	1	1									1	0	0	0	0	8	120	2	1	1		7	7		2	1			2		2			1	3	0	0	0	0	0	0
101791239002	1017912390	1017912	1	2020	1	2020	1	7	1	1									2	1	0	0		8	30	1	1	1	3	4	6	2	2	2				2	1	1	1	1	1	0	0	0	0	0	0
101791240001	1017912400	1017912	2	2015	0	2015		7	1	1	1.6330000162124634	63.400001525878906	90.4000015258789	10.03						1	0	0	0	10	0																			1	0	0	0	0	0
101791240001	1017912400	1017912	2	2020	0	2020	1	8	1	1									0	0	0	0		5	60	2	2	2																0	0	0	0	0	0
101791240002	1017912400	1017912	1	2015	1	2015		7	1	1	1.6820000410079956	59.70000076293945	77.5	6.84						0	0	0	0	8	0																			1	2	3	0	5	6
101791240002	1017912400	1017912	1	2020	1	2020	1	8	1	1									0	0	0	0		6	60	2	2	2																0	0	0	0	0	0
101791241001	1017912410	1017912	2	2015	0	2015		7	1	1	1.656999945640564	72	90	12.8						0	0	1	3	8	20																			0	0	0	0	0	0
101791241002	1017912410	1017912	1	2015	0	2015	1	7	1	1	1.6410000324249268	77.9000015258789	100	14.34						0	0	0	3	6	25																			0	0	3	0	0	0
101791242001	1017912420	1017912	2	2015	0	2015		7	0	1	1.5149999856948853	75.9000015258789	32.099998474121094	13.36			4.09	2.91	2	0	0	0	1	8	0	1	1	1	7	7	7	1	2	2	2				2	2	4	4	4	0	2	0	4	0	0
101791242001	1017912420	1017912	2	2018	0	2018	1	8	0	1									0	0	0	0	1	8	0	2	2	1			7			1			2						3	0	0	0	0	0	0
101791242001	1017912420	1017912	2	2020	0	2020	1	7	0	1									2	0	0	1		8	0	1	1	1	7	7	7	1	2	2	2				2	2	3	3	3	0	2	0	0	0	0
101791243001	1017912430	1017912	1	2015	0	2015		7	1	1	1.7730000019073486	62.400001525878906	23.200000762939453	14.14					2	1	0	0	0	5	25	1	2	2	7			2						2			1			0	0	3	0	0	0
101791243001	1017912430	1017912	1	2018	0	2018	2	8	1	1									2	1	0	0	0	5.5	30	1	1	1	7	1	7	1	1	2	2	2				2	3	3	1	0	0	0	0	0	0
101791243001	1017912430	1017912	1	2020	0	2020	1	7	1	1									2	1	0	0		5	30	1	2	1	7		7	2		1			2	2			1		3	1	0	0	0	0	0
101791243002	1017912430	1017912	2	2015	0	2015		7	1	1	1.5820000171661377	53.79999923706055	24.299999237060547	17.83					2	0	0	0	0	5	40	1	1	2	1	7		1	1		2	2					2	2		0	0	0	0	0	0
101791243002	1017912430	1017912	2	2018	0	2018	2	8	1	1									2	0	0	0	0	5.5	30	1	1	1	7	7	7	2	2	1			2	1	1		1	3	3	0	0	0	0	0	0
101791243002	1017912430	1017912	2	2020	0	2020	1	7	1	1									1	1	0	0		7	0	2	1	1		7	3		1	1		2	2					3	3	1	0	0	0	0	0
101791244001	1017912440	1017912	1	2015	1	2015		7	1	1	1.7380000352859497	88.4000015258789	104	16.13						1	0	0	3	8	0																			1	2	0	0	5	6
101791244001	1017912440	1017912	1	2018	1	2018	2	8	1	1									1	1	0	0	0	9	120	2	1	1		7	7		1	1		2	2					3	3	1	2	0	0	0	0
101791244001	1017912440	1017912	1	2020	1	2020	1	7	1	1									0	0	0	0		8	30	2	2	1			7			1			2						3	1	2	3	0	5	0
101791244002	1017912440	1017912	2	2015	0	2015		7	1	1	1.565999984741211	85.30000305175781	120.0999984741211	10.94						0	0	0	0	8	30																			0	0	0	0	0	0
101791244002	1017912440	1017912	2	2018	0	2018	1	8	1	1									2	0	0	0	0	8	30	1	2	1	7		3	1		1	2		2				3		3	1	0	3	0	0	6
101791244002	1017912440	1017912	2	2020	0	2020	1	7	1	1									1	0	0	0		8	30	2	1	1		7	7		1	1		2	2					3	3	0	0	0	0	0	0
101791245001	1017912450	1017912	1	2015	1	2015		7	1	1									0	1	0	0	0	8	0	2	2	1			7			2						1			1	0	0	0	0	0	0
101791245001	1017912450	1017912	1	2020	1	2020	1	7	1	1									2	1	0	0		8	60	1	2	2	7			2						2			1			0	0	3	0	0	0
101791245002	1017912450	1017912	2	2015	0	2015		7	1	1									0	0	0	0	0	8	120	2	2	1			7			2						1			4	0	0	0	0	0	0
101791245002	1017912450	1017912	2	2020	0	2020	1	7	1	1									1	0	0	0		7	60	2	1	2		7			1			1						3		0	0	0	0	0	0
101791246001	1017912460	1017912	2	2015	0	2015		7	0	0	1.4830000400543213	42.59999847412109	24.899999618530277	16.7			2.93	2.62		0	0	0	0	8	15																			0	0	0	4	0	0
101791247001	1017912470	1017912	2	2015	1	2015		7	0	0	1.4229999780654907	57.09999847412109	97.9000015258789	34.31			4.31	5.22		1	0	0	0	10	60																			1	0	0	4	0	0
101791247001	1017912470	1017912	2	2018	1	2018	2	8	0	0									0	0	0	0	0	8	120	2	2	1			7			2						1			3	1	0	0	0	0	0
101791247001	1017912470	1017912	2	2020	1	2020	1	7	0	0									0	0	0	0		9	30	2	2	1			7			2						1			4	1	0	0	0	0	0
101791248001	1017912480	1017912	2	2015	0	2015		7	0	0	1.4709999561309814	56.70000076293945	27.700000762939453	14.8			3.9	4.18	2	0	0	0	0	7	0	1	1	1	7	7	7	2	1	1		2	2	1			3	3	3	1	0	0	0	0	0
101791248001	1017912480	1017912	2	2018	0	2018	2	8	0	0									0	0	0	1	0	9	0	2	2	1			7			2						2			3	0	0	0	0	0	0
101791248001	1017912480	1017912	2	2020	0	2020	1	7	0	0									0	0	0	1		7	0	2	2	1			7			1			1						4	0	0	0	0	0	0
101791249001	1017912490	1017912	1	2015	1	2015		7	1	1										1	0	1	0	5																				1	0	3	0	0	0
101791249001	1017912490	1017912	1	2018	1	2018	2	8	1	1									2	1	0	1	0	7	0	1	1	1	7	7	7	1	2	2	2				2	1	1	1	1	0	0	3	0	0	0
101791249001	1017912490	1017912	1	2020	1	2020	1	7	1	1									1	1	0	1		6	0	2	1	1		7	7		1	1		1	1					1	1	1	0	0	0	0	0
101791249002	1017912490	1017912	2	2015	0	2015		7	1	1	1.5369999408721924	65.30000305175781	89.0999984741211	11.37					1	1	0	0	0	5	0	2	1	1		7	7		2	1			2		1			1	1	0	0	0	0	0	6
101791249002	1017912490	1017912	2	2018	0	2018	2	8	1	1									1	1	0	1	0	7	0	2	1	1		7	7		2	2					2	2		1	1	0	0	0	0	0	0
101791249002	1017912490	1017912	2	2020	0	2020	1	7	1	1									1	0	0	1		6	0	2	1	1		7	7		2	2					2	2		1	1	0	0	0	0	0	0
101791250001	1017912500	1017912	2	2015	0	2015		7	1	1	1.5099999904632568	64.0999984741211	88.19999694824219	10.72						1	0	1	0	6	30																			0	0	3	0	0	0
101791250001	1017912500	1017912	2	2018	0	2018	2	8	1	1									1	1	0	0	0	8	60	2	1	1		7	7		1	1		2	2					1	2	1	0	0	0	0	0
101791250001	1017912500	1017912	2	2020	0	2020	1	7	1	1									2	0	0	1		5	30	1	1	2	7	7		2	2					2	2		1	1		0	0	0	0	0	0
101791250002	1017912500	1017912	1	2015	1	2015		7	1	1	1.725000023841858	67.0999984741211	92.5	4.54						1	1	0	0	5	0																			1	0	0	0	0	0
101791250002	1017912500	1017912	1	2018	1	2018	2	8	1	1									1	1	1	0	0	7	60	2	1	1		6	7		2	2					2	1		1	1	1	0	0	0	0	0
101791250002	1017912500	1017912	1	2020	1	2020	1	7	1	1									2	0	0	0		5	0	1	1	2	7	7		2	2					2	2		1	1		0	0	0	0	0	0
101791251001	1017912510	1017912	2	2015	0	2015		7	0	0	1.4570000171661377	44.79999923706055	85	11.8			6.13	8.77		1	0	1	3	4	60																			0	0	0	0	0	0
101791251001	1017912510	1017912	2	2018	0	2018	1	8	0	0									0	1	0	0	0	1	10	2	2	1			7			2						1			3	0	0	0	0	0	0
101791252001	1017912520	1017912	2	2015	0	2015		7	0	0										0	0	0	0	8	60																			0	0	0	0	0	0
101791252001	1017912520	1017912	2	2018	0	2018	1	8	0	0									0	0	0	0	0	8	60	2	2	2																0	0	0	0	0	0
101791253001	1017912530	1017912	2	2015	0	2015		7	1	1	1.590999960899353	56.29999923706055	22.700000762939453	15.8						0	0	0	1	7	0																			0	0	0	0	0	0
101791253001	1017912530	1017912	2	2018	0	2018	1	8	1	1									0	0	0	0	1	4	0	2	2	1			7			1			2						1	0	0	0	0	0	0
101791253001	1017912530	1017912	2	2020	0	2020	1	7	1	1									1	0	0	0		6	0	2	1	1		3	7		1	1		1	1					1	1	0	0	3	0	0	0
101791253002	1017912530	1017912	1	2015	1	2015		7	1	1	1.7330000400543213	71.5	89.5	8.5						1	0	0	0	8	120																			0	2	0	0	0	0
101791253002	1017912530	1017912	1	2018	1	2018	1	8	1	1									0	1	0	0	0	10	0	2	2	1			7			2						1			1	0	2	0	0	0	0
101791253002	1017912530	1017912	1	2020	1	2020	1	7	1	1									1	1	0	0		8	0	2	1	1		7	7		2	2					1	1		1	1	0	0	0	0	0	0
101791254001	1017912540	1017912	1	2020	1	2020	1	7	1	2									1	0	0	0		6	90	2	1	1		7	7		1	2		2				2		1	1	1	0	3	0	0	0
101791254002	1017912540	1017912	2	2020	0	2020	1	7	1	1									2	0	0	0		8	30	1	2	1	5		7	1		1	2		2				1		3	0	0	0	0	0	0
101791255001	1017912550	1017912	1	2015	1	2015		7	1	1	1.6579999923706057	66.30000305175781	101						0	1	0	0	3	9	120	2	2	1			7			2						1			2	1	2	0	0	0	0
101791255001	1017912550	1017912	1	2018	1	2018	1	8	1	1									1	0	0	0	0	7	90	2	1	1		7	2		1	2		2				1		4	1	0	0	0	0	0	0
101791255002	1017912550	1017912	2	2015	0	2015		7	1	1									0	0	0	0	0	7.5	90	2	2	2																0	0	0	0	0	0
101791255002	1017912550	1017912	2	2018	0	2018	2	8	1	1									0	0	0	0	0	6	0	2	2	2																0	0	0	0	0	0
101791256001	1017912560	1017912	2	2020	1	2020	1	7	1	0									0	0	0	0		5	30	2	2	1			5			1			2						4	0	2	0	0	0	0
101791257001	1017912570	1017912	1	2015	0	2015		7	1	1	1.6419999599456787	50.400001525878906	78.5	15.88						1	0	0	0	6	0																			1	0	3	0	0	6
101791257001	1017912570	1017912	1	2018	0	2018	1	8	1	1									1	1	0	0	0	8	0	2	1	1		7	7		2	2					1	1		1	1	0	0	0	0	0	0
101791257002	1017912570	1017912	2	2015	0	2015		7	1	0	1.4639999866485596	63.900001525878906	109.6999969482422	16.22						0	0	0	0	3.5	60																			0	0	0	0	0	0
101791257002	1017912570	1017912	2	2018	0	2018	1	8	1	0									1	0	0	0	0	7	0	2	1	1		7	7		2	2					1	1		4	4	0	0	0	0	0	0
101791258001	1017912580	1017912	2	2015	0	2015		7	1	0	1.4780000448226929	58.20000076293945	26.5	14.9					1	0	0	0	0	7.5	120	2	1	2		7			2						1			1		0	0	0	0	0	0
101791258001	1017912580	1017912	2	2018	0	2018	2	8	1	0									1	0	0	0	3	7	0	2	1	1		3	2		2	1			2		1			1	1	0	0	0	0	0	0
101791258001	1017912580	1017912	2	2020	0	2020	1	7	1	0									1	0	0	0		6	0	2	1	1		7	7		1	2		2				1		1	1	0	0	0	0	0	0
101791258002	1017912580	1017912	1	2015	1	2015		7	1	1	1.7699999809265137	73.4000015258789	28.600000381469727	18.53					2	0	0	0	0	5	0	1	1	2	7	7		2	2					2	2		1	1		1	2	0	0	0	0
101791258002	1017912580	1017912	1	2018	1	2018	1	8	1	1									1	0	0	0	1	5	60	2	1	1		7	7		2	2					2	2		1	1	1	2	0	0	0	0
101791258002	1017912580	1017912	1	2020	1	2020	1	7	1	1									1	0	1	0		6	60	2	1	1		7	7		2	1			2		2			1	3	1	0	3	0	0	0
101791259001	1017912590	1017912	1	2015	1	2015	1	7	1	1	1.7050000429153442	72.4000015258789	27.399999618530277	8.08					0	1	0	0	0	4	120	2	2	1			7			2						1			1	0	0	0	0	0	0
101791259001	1017912590	1017912	1	2018	1	2018	1	8	1	1									1	1	0	0	0	5	240	2	1	1		2	7		1	1		2	1					1	1	0	0	0	0	0	0
101791259001	1017912590	1017912	1	2020	1	2020	1	7	1	1									1	1	0	0		6	0	2	1	1		3	3		1	2		2				1		1	1	0	0	0	0	0	0
101791259002	1017912590	1017912	2	2015	0	2015		7	1	1									1	0	0	0	0	7	0	2	1	1		7	7		2	1			2		2			1	1	0	0	0	0	0	6
101791259002	1017912590	1017912	2	2018	0	2018	1	8	1	1									2	0	0	0	0	8	0	1	1	1	7	7	7	2	1	1		1	1	2			1	1	1	0	0	0	0	0	0
101791259002	1017912590	1017912	2	2020	0	2020	1	7	1	1									1	0	0	0		6	10	2	1	1		5	4		2	1			2		1			1	3	0	0	0	0	0	0
101791261001	1017912610	1017912	2	2015	0	2015		7	1	0	1.5579999685287476	69.5999984741211	31.100000381469727	12.1			2.09	2.19		1	0	0	0	6	0																			1	2	0	4	0	0
101791261001	1017912610	1017912	2	2018	0	2018	2	8	1	0									0	0	0	0	0	4	0	2	2	1			7			1			2						4	1	2	0	0	0	0
101791261001	1017912610	1017912	2	2020	0	2020	1	7	1	0									1	0	0	1		5	0	2	1	1		7	7		2	2					1	1		1	1	1	2	0	0	0	0
101791261002	1017912610	1017912	1	2015	1	2015		7	1	0	1.656999945640564	58.900001525878906	23.600000381469727	14.83			2.56	2.72		1	0	0	0	7	90																			0	0	0	0	0	0
101791261002	1017912610	1017912	1	2018	1	2018	2	8	1	0									1	1	0	0	0	8	60	2	1	1		7	7		1	1		2	2					4	4	0	0	0	0	0	0
101791261002	1017912610	1017912	1	2020	1	2020	1	7	1	0									0	1	0	0		8	30	2	2	2																0	0	0	0	0	0
101791262001	1017912620	1017912	1	2015	1	2015		7	1	0	1.6779999732971191	65.5	86.5	11.77			6.36	5.61		1	0	0	0	8	60																			0	0	0	0	0	0
101791262001	1017912620	1017912	1	2018	1	2018	1	8	1	0									1	1	0	0	0	6	0	2	1	1		7	7		2	2					2	2		1	1	0	0	0	0	0	0
101791262001	1017912620	1017912	1	2020	1	2020	1	7	1	0									0	1	0	0		8	20	2	2	2																0	0	0	0	0	0
101791262002	1017912620	1017912	2	2015	0	2015		7	1	0	1.5850000381469729	62.79999923706055	87	14.64						0	0	0	0	7	0																			0	2	0	0	0	0
101791262002	1017912620	1017912	2	2018	0	2018	2	8	1	0									1	0	0	0	0	8	120	2	1	1		7	7		2	2					2	1		1	1	0	0	0	0	0	0
101791262002	1017912620	1017912	2	2020	0	2020	1	7	1	0									1	0	0	0		8	20	2	1	1		7	5		2	1			2		2			1	3	0	0	0	0	0	0
101791263001	1017912630	1017912	2	2015	0	2015		7	1	1	1.5160000324249268	54.5	84.80000305175781	13.9					1	1	0	0	0	8	0	2	1	1		7	7		1	2		2				2		1	1	1	0	0	0	0	0
101791263002	1017912630	1017912	1	2015	1	2015		7	1	1	1.7990000247955322	57.59999847412109	77	15.66					2	1	0	1	0	12	0	1	1	1	7	3	7	2	1	2		2		2		1	1	1	1	1	0	3	0	0	6
101791301001	101791301	1017913	2	2011	1	2011	1	10	1	0	1.4359999895095823	54.29999923706055	84	11.69						1	0	0	0	9	0																			0	0	0	0	0	0
101791301001	1017913010	1017913	2	2013	1	2013		8	0	0	1.430999994277954	54.900001525878906	90	15.59						0	0	0	0	9	30																			0	0	0	0	0	0
101791301001	1017913010	1017913	2	2015	1	2015		7	0	0									1	0	0	0	0	9	0	2	1	1		7	3		1	2		2				2		1	1	1	0	0	0	0	0
101791301001	1017913010	1017913	2	2018	1	2018	1	8	0	0									0	0	0	0	0	5	90	2	2	1			7			1			2						1	0	0	0	0	0	0
101791301001	1017913010	1017913	2	2020	1	2020	1	7	0	0									1	0	0	0		4	0	2	1	1		7	7		2	1			2		1			1	3	1	0	0	0	0	0
101791301002	101791301	1017913	1	2011	1	2011	1	10	1	0	1.7200000286102295	65.19999694824219	83	14.44						1	0	0	1	8	0																			0	0	3	0	0	0
101791302001	101791302	1017913	1	2011	1	2011	1	10	1	1	1.684999942779541	58.59999847412109	92	8.15					1	1	1	0	0	4	0	2	1	1		5	7		2	2					2	1				0	0	0	0	0	0
101791302001	1017913020	1017913	1	2013	1	2013	2	8	1	1	1.7009999752044678	71.5999984741211	88	6.78					1	1	0	0	3	5	60	2	1	1		7	7		2	1			2		2			1	1	1	0	0	0	0	0
101791302001	1017913020	1017913	1	2015	1	2015		7	1	1										1	0	0	0																					0	0	0	0	0	0
101791302002	101791302	1017913	2	2011	0	2011	1	10	1	1										0			0																					0	0	0	0	0	0
101791302002	1017913020	1017913	2	2013	0	2013		8	1	1	1.587000012397766	74.30000305175781	97.1999969482422	8						0	0	0	0	8	0																			0	0	0	0	0	0
101791302002	1017913020	1017913	2	2015	0	2015		7	1	1	1.593000054359436	72.80000305175781	88.80000305175781	7.27					1	0	0	0	0	10	30	2	1	1		7	7		1	1		1	2					4	4	1	0	0	0	0	0
101791302002	1017913020	1017913	2	2018	0	2018	1	8	1	1									1	0	0	1	0	10	30	2	1	1		7	7		2	2					1	2		1	1	0	0	0	0	0	0
101791302002	1017913020	1017913	2	2020	0	2020	1	8	0	1									0	0	0	0		6	30	2	2	1			7			2						2			1	0	0	0	0	0	0
101791303001	101791303	1017913	2	2011	1	2011	1	10	0	0										1	0	0	0	8	0																			0	0	0	0	0	0
101791303001	1017913030	1017913	2	2013	1	2013		8	0	0	1.5509999990463257	45	77.5999984741211	10.09			3.65	3.86		1	0	0	0	7	0																			1	0	0	0	0	0
101791303001	1017913030	1017913	2	2015	1	2015		7	0	0	1.555999994277954	49.59999847412109	76.5	5.65			2.6	2.56	1	1	0	0	0	7.5	0	2	1	1		7	7		2	2					1	2		1	1	0	0	0	0	0	0
101791303001	1017913030	1017913	2	2018	1	2018	1	8	0	0									1	1	0	0	0	7	0	2	1	2		7			2						1			1		1	0	0	0	0	0
101791303001	1017913030	1017913	2	2020	1	2020	1	7	0	0									1	1	0	0		5	60	2	1	1		3	7		2	1			1		1			1	3	0	0	0	0	0	0
101791304001	101791304	1017913	1	2011	1	2011	1	10	1	0	1.6799999475479126	84.19999694824219	100	13.94			3.78	3.44	1	1	0	0	0	8	0	2	1	1		7	7		2	1			2		1					1	0	0	0	0	0
101791304001	1017913040	1017913	1	2013	1	2013		8	1	0	1.6990000009536743	87.9000015258789	107	17.43			5.13	4.34	1	1	0	0	0	7	60	2	1	1		7	7		2	2					1	1		1	1	1	0	0	0	0	0
101791304001	1017913040	1017913	1	2015	1	2015		7	1	0	1.684999942779541	86.0999984741211	109.8000030517578	10.02			3.25	3.41		1	0	0	0	7	0																			0	0	0	0	0	0
101791304001	1017913040	1017913	1	2018	1	2018	1	8	1	0									1	1	0	0	0	8	0	2	1	1		7	7		2	2					1	2		1	1	0	0	0	0	0	0
101791304001	1017913040	1017913	1	2020	1	2020	1	7	1	0									0	0	0	0		7	0	2	2	1			7			1			2						4	0	0	0	0	0	0
101791304002	101791304	1017913	2	2011	0	2011	1	10	1	1	1.5299999713897705	58.09999847412109	85	18.25					2	0	0	0	0	6	0	1	2	1			7	2		1			2	1						0	0	3	0	0	0
101791304002	1017913040	1017913	2	2013	0	2013		8	1	1	1.5490000247955322	59.900001525878906	92	13.97					1	0	0	0	0	9	30	2	1	1		7	7		1	1		2	1					1	1	0	0	0	0	0	0
101791304002	1017913040	1017913	2	2015	1	2015		7	1	1	1.5199999809265137	56	85.5	11.8			3.94	3.88		0	0	0	0	6	0																			0	0	0	4	0	0
101791304002	1017913040	1017913	2	2018	0	2018	1	8	1	1									1	0	0	0	0	5	30	2	1	1		7	7		1	2		2				1		4	4	0	0	3	0	0	0
101791304002	1017913040	1017913	2	2020	0	2020	1	7	1	1									0	0	0	0		6	30	2	2	1			7			1			2						4	0	0	0	0	0	0
101791305001	101791305	1017913	2	2011	0	2011	1	10	1	1										0	0	0	0	9	60																			0	0	0	0	0	0
101791305001	1017913050	1017913	2	2013	0	2013		8	1	1	1.6039999723434448	67.4000015258789	84	10.38						0	0	0	0	7.5	30																			0	2	0	0	5	0
101791305001	1017913050	1017913	2	2015	0	2015		7	1	1	1.60099995136261	70.19999694824219	87	5.58					1	0	0	0	3	10	30	2	1	1		7	7		1	1		2	2					1	1	1	2	3	0	0	0
101791305001	1017913050	1017913	2	2018	0	2018	1	8	1	1									1	0	0	0	1	8	30	2	1	1		7	7		2	2					2	2		1	1	1	0	3	0	0	0
101791305001	1017913050	1017913	2	2020	0	2020	1	7	1	1									2	0	0	0		10	0	1	1	1	7	7	5	2	2	2				2	2	2	1	1	1	1	0	3	0	0	6
101791305002	101791305	1017913	1	2011	1	2011	1	10	1	1	1.7309999465942385	96.0999984741211	111	5.59						1	1	1	0	8	0																			1	0	0	0	0	0
101791305002	1017913050	1017913	1	2013	1	2013		8	1	1	1.7480000257492063	99.6999969482422	117	12.16						1	0	1	0	7.5	2																			0	2	0	0	0	0
101791305002	1017913050	1017913	1	2015	1	2015		7	1	1	1.7339999675750732	94.8000030517578	114.0999984741211	4.93					1	0	0	0	0	10	60	2	1	1		2	7		2	1			2		1			1	1	1	2	0	0	0	0
101791305002	1017913050	1017913	1	2018	0	2018	1	8	1	1									1	0	0	0	0	8	60	2	1	1		7	7		2	2					2	2		2	1	0	0	0	0	0	0
101791305002	1017913050	1017913	1	2020	0	2020	1	7	1	1									1	0	0	0		8	-1	2	1	1		7	7		2	2					2	2		1	4	0	0	0	0	0	0
101791306001	101791306	1017913	2	2011	0	2011	1	10	0	1	1.565000057220459	54.900001525878906	74	8						1	0	0	0	7	0																			1	0	3	0	0	0
101791306001	1017913060	1017913	2	2013	0	2013		8	0	1	1.537999987602234	52.20000076293945	76.19999694824219	7.94						0	0	0	0	8	0																			0	0	0	0	0	0
101791306001	1017913060	1017913	2	2015	0	2015		7	0	1										1	0	0	0	8	120																			1	0	0	0	0	0
101791306001	1017913060	1017913	2	2018	0	2018	1	8	0	1									2	0	0	0	0	7	90	1	1	1	1	7	7	1	2	2	1				1	1	3	1	1	0	0	0	0	0	0
101791307001	101791307	1017913	2	2011	0	2011	1	10	1	1									2	0	0	0	0	10	0	1	1	1	1	7	7	2	2	2				1	1	1				0	0	3	0	0	0
101791307001	1017913070	1017913	2	2013	0	2013		8	1	1	1.5299999713897705	47.09999847412109	74.5999984741211	10.72					1	0	0	0	0	6	0	2	1	1	7	7	7	2	2	1			2	1	1		1	1	1	0	0	0	0	0	0
101791307001	1017913070	1017913	2	2015	0	2015		7	1	1	1.527999997138977	47.70000076293945	81.30000305175781	8.37					1	1	0	0	0	8	0	2	1	1		7	7		1	2		2				1		1	1	0	0	3	0	0	0
101791307001	1017913070	1017913	2	2018	0	2018	1	8	1	1									1	0	0	0	0	8	40	2	1	1		2	7		1	2		2				2		1	1	0	0	3	0	0	0
101791307001	1017913070	1017913	2	2020	0	2020	1	7	1	1									0	0	0	0		8	30	2	2	1			7			1			2						1	0	0	3	0	0	0
101791307002	101791307	1017913	1	2011	1	2011	1	10	1	1	1.5989999771118164	61.400001525878906	89	13.66						1	1	1	0	7	0																			0	0	3	0	0	0
101791307002	1017913070	1017913	1	2013	1	2013		8	1	1	1.5980000495910645	62.900001525878906	91.5999984741211	9.19						1	0	0	1	7	0																			0	0	0	0	0	0
101791307002	1017913070	1017913	1	2015	1	2015		7	1	1	1.5980000495910645	64.9000015258789	90.6999969482422	5.8					2	1	0	0	0	8	0	1	1	1	1	7	7	2	1	2		2		1		1	1	1	1	1	0	3	0	0	0
101791307002	1017913070	1017913	1	2018	1	2018	1	8	1	1									1	1	0	0	1	8.5	30	2	1	1		7	3		2	2					2	2		1	1	1	2	0	0	0	0
101791307002	1017913070	1017913	1	2020	1	2020	1	7	1	1									0	1	0	0		8	15	2	2	2																0	0	0	0	0	0
101791308001	101791308	1017913	1	2011	1	2011	1	10	1	0	1.7280000448226929	65.80000305175781	75	9.31						1	0	0	0	4	0																			1	2	3	0	0	0
101791308001	1017913080	1017913	1	2013	1	2013		8	1	0	1.725000023841858	69.30000305175781	78.19999694824219	8.54						1	0	0	0	6	60																			1	0	0	0	0	0
101791308001	1017913080	1017913	1	2015	1	2015		7	1	0	1.715000033378601	68	79.0999984741211	8.71					2	1	0	0	0	8	60	1	1	1	7	3	7	2	2	2				2	2	2	1	1	1	0	0	0	0	0	0
101791308001	1017913080	1017913	1	2018	1	2018	1	8	1	0									2	1	0	0	1	8	60	1	2	1	7		7	2		2				2		2	1		1	0	0	0	0	0	0
101791308001	1017913080	1017913	1	2020	1	2020	1	7	1	0									2	1	0	0		8	0	1	1	1	7	7	7	2	2	2				1	1	2	1	1	1	0	0	0	0	0	0
101791308002	101791308	1017913	2	2011	0	2011	1	10	1	1	1.593999981880188	61.29999923706055	82	5.81					1	1	0	0	0	7	0	2	1	1		7	7		2	2					2	2				0	0	3	0	0	0
101791308002	1017913080	1017913	2	2013	0	2013		8	1	1	1.5950000286102295	68.5	95.1999969482422	17.46					2	1	0	0	0	8	0	1	2	1	7		7	2		2				2		2	4		1	0	0	0	0	0	0
101791308002	1017913080	1017913	2	2015	0	2015		7	1	1	1.5950000286102295	68.19999694824219	90.5999984741211	8.25					2	1	0	0	0	8	60	1	1	1	7	7	7	2	2	2				2	1	1	1	1	1	0	0	0	4	0	0
101791308002	1017913080	1017913	2	2018	0	2018	1	8	1	1									1	0	0	0	0	7	60	2	1	1		7	7		1	2		2				2		4	4	0	0	0	0	0	0
101791308002	1017913080	1017913	2	2020	0	2020	1	7	1	1									1	0	0	0		8	0	2	1	1		7	7		1	2		1				1		1	1	0	0	0	0	0	0
101791309001	101791309	1017913	2	2011	1	2011	1	10	0	0	1.6069999933242798	58.29999923706055	75	6.34						0	0	0	0	8	30																			1	0	0	0	0	0
101791309001	1017913090	1017913	2	2013	1	2013		8	0	0	1.60099995136261	60.59999847412109	81	9.69			4.12	3.47		0	0	0	0	8	30																			0	0	0	0	0	0
101791309001	1017913090	1017913	2	2015	1	2015		7	0	0	1.5889999866485596	62.5	88.5999984741211	11.34			3.9	4.25	2	0	0	0	0	9.5	90	1	2	2	1			2						2			1			1	0	0	0	0	0
101791309001	1017913090	1017913	2	2018	1	2018	2	8	0	0									0	0	0	0	0	8	60	2	2	1			7			2						1			3	0	0	0	0	0	0
101791310001	101791310	1017913	2	2011	0	2011	1	10	0	0	1.5549999475479126	58.20000076293945	83	11.62			3.72	3.72		0	0	0	0	8	0																			1	0	3	0	0	0
101791310001	1017913100	1017913	2	2013	0	2013		8	0	0	1.5499999523162842	56.900001525878906	82	14.44			6.02	7.09		0	0	0	0	8	0																			1	0	0	0	0	0
101791310001	1017913100	1017913	2	2015	0	2015		7	0	0	1.5420000553131104	56.59999847412109	87	13.37			5.25	4.29		0	0	0	0	7.5	60																			1	0	0	0	0	0
101791310001	1017913100	1017913	2	2018	0	2018	2	8	0	0									1	0	1	0	0	7	0	2	1	1		7	7		2	2					2	2		4	1	1	0	3	0	0	0
101791311001	101791311	1017913	2	2011	0	2011	1	10	1	0	1.6100000143051147	53.70000076293945	66	11.16			3.63	3.53		0	0	0	0	9	100																			0	0	0	0	0	0
101791311001	1017913110	1017913	2	2013	0	2013		8	0	0	1.6150000095367432	60.59999847412109	90.8000030517578	11.54			5.33	3.56		0	0	0	0																					0	0	0	0	0	0
101791311001	1017913110	1017913	2	2015	0	2015		7	0	0										0	0	0	0																					0	0	0	0	0	0
101791311002	101791311	1017913	1	2011	1	2011	1	10	1	0	1.5889999866485596	65.19999694824219	91				10.34	8.53		1	0	0	0	9	100																			0	0	0	0	0	0
101791312001	101791312	1017913	2	2011	0	2011	1	10	1	1										0			0																					0	0	0	0	0	0
101791312001	1017913120	1017913	2	2013	0	2013		8	1	1	1.534999966621399	53.59999847412109	84.19999694824219	11						0	0	1	3	7	0																			0	0	0	0	0	0
101791312001	1017913120	1017913	2	2015	0	2015		7	1	1	1.5470000505447388	53.5	81.5999984741211	6.91						1	0	1	1	6	0																			0	0	0	0	0	0
101791312001	1017913120	1017913	2	2018	0	2018	1	8	1	1									0	1	0	0	1	7	30	2	2	1			7			2						2			1	0	0	0	0	0	0
101791312001	1017913120	1017913	2	2020	0	2020	1	7	1	1									1	0	0	0		6	0	2	1	1		7	7		1	2		2				2		1	1	0	0	0	4	0	0
101791312002	101791312	1017913	1	2011	1	2011	1	10	1	1	1.6449999809265137	57.900001525878906	71	5.41						1	0	0	0	7	0																			0	0	0	0	0	0
101791312002	1017913120	1017913	1	2013	1	2013		8	1	1	1.656000018119812	58.5	76.19999694824219	10.97						1	0	0	3	8.5	0																			1	0	0	0	0	0
101791312002	1017913120	1017913	1	2015	1	2015	1	7	1	1	1.64900004863739	56.20000076293945	75.19999694824219	7.72						1	0	1	3	7	0																			0	0	0	0	0	0
101791312002	1017913120	1017913	1	2018	0	2018	2	8	1	1									0	1	0	0	3	10	0	2	2	1			7			2						2			1	0	0	0	0	0	0
101791312002	1017913120	1017913	1	2020	0	2020	1	7	1	1									1	1	0	0		7	0	2	1	1		7	7		2	2					2	2		1	1	0	0	0	0	0	0
101791313001	101791313	1017913	1	2011	1	2011	1	10	1	1	1.784999966621399	99.9000015258789	108	9.56						0	1	0	0	7	0																			0	0	3	0	0	0
101791313001	1017913130	1017913	1	2013	1	2013		8	1	1	1.774999976158142	95.0999984741211	133.60000610351562	9.57						1	0	1	0	9	30																			1	2	3	0	0	0
101791313001	1017913130	1017913	1	2015	1	2015	1	7	1	1	1.7869999408721924	96	98.5999984741211	8.04						1	0	0	0	7	30																			1	0	3	4	0	0
101791313001	1017913130	1017913	1	2018	1	2018	1	8	1	1									1	1	0	0	1	7	30	2	1	1		7	7		2	2					1	1		1	1	1	0	3	0	0	0
101791313001	1017913130	1017913	1	2020	1	2020	1	7	1	1									1	0	0	0		7	20	2	1	1		2	7		2	2					2	2		1	1	0	0	0	0	0	0
101791313002	101791313	1017913	2	2011	0	2011	1	10	1	1	1.534999966621399	77.80000305175781	87	7.91						0	0	0	0	8	0																			1	0	3	0	0	0
101791313002	1017913130	1017913	2	2013	0	2013		8	1	1	1.537999987602234	76.5	99.0999984741211	10.19						0	0	0	0	6.5	30																			1	0	0	0	0	0
101791313002	1017913130	1017913	2	2015	0	2015		7	1	1	1.531999945640564	76.5	94.8000030517578	8.01						0	0	0	0	8	30																			1	0	3	0	0	0
101791313002	1017913130	1017913	2	2018	0	2018	1	8	1	1									0	0	0	0	0	7	10	2	2	1			7			2						1			1	1	0	3	0	0	0
101791313002	1017913130	1017913	2	2020	0	2020	1	7	1	1									1	0	0	0		6	10	2	1	1		7	7		1	1		2	2					1	3	0	0	0	0	0	0
101791314001	101791314	1017913	2	2011	1	2011	1	10	1	1	1.600000023841858	57.5	87	16					0	0	0	0	0	9	60	2	2	1			7			2						2				0	0	0	0	0	0
101791314001	1017913140	1017913	2	2013	1	2013		8	1	1	1.569000005722046	57.20000076293945	83.0999984741211	24.02					0	0	0	0	0	12	60	2	2	1			7			1			2						1	0	0	0	0	0	0
101791314001	1017913140	1017913	2	2015	1	2015		7	1	1	1.5460000038146973	53.70000076293945	82.5	13.05						1	0	0	0	10	60																			0	0	0	0	0	0
101791314001	1017913140	1017913	2	2018	0	2018	2	8	0	1									0	1	0	0	0	12	30	2	2	2																0	0	0	0	0	0
101791314001	1017913140	1017913	2	2020	0	2020	1	7	0	1									0	0	0	0		4	20	2	2	2																0	0	0	0	0	0
101791314002	101791314	1017913	1	2011	1	2011	1	10	1	1	1.7130000591278076	66	91	18			6.02	7	0	1	0	0	0	9	3	2	2	2																0	2	3	0	0	0
101791314002	1017913140	1017913	1	2013	1	2013		8	1	1	1.684999942779541	63.20000076293945	89	10.25			5.83	5.46	0	1	0	0	0	11	60	2	2	1			7			1			2						1	1	2	0	0	0	0
101791314002	1017913140	1017913	1	2015	1	2015		7	1	1	1.690000057220459	62	83	9.64			3.21	2.91		1	0	0	0	10	60																			0	0	0	0	0	0
101791315001	101791315	1017913	2	2011	1	2011	1	10	0	0	1.4700000286102295	64.80000305175781	110	54			12.06	16.63	0	0	0	0	1	6	0	2	2	1			7			1			1							1	0	0	0	0	0
101791315001	1017913150	1017913	2	2013	1	2013		8	0	0			97						0	0	0	0	0	8	60	2	2	2																0	0	0	0	0	0
101791315001	1017913150	1017913	2	2015	1	2015		7	0	0									0	0		0	1	8	60	2	2	2																0	0	0	0	0	0
101791315001	1017913150	1017913	2	2018	1	2018	1	8	0	0									0	0	0	0	1	9	120	2	2	2																1	0	0	0	0	0
101791315001	1017913150	1017913	2	2020	1	2020	1	7	0	0									0	0	0	0		5	120	2	2	2																0	0	0	0	0	0
101791316001	101791316	1017913	2	2011	0	2011	1	10	1	1	1.503000020980835	67.0999984741211	89.0999984741211	17.5						0	0	0	0	4	0																			1	0	0	0	0	0
101791316001	1017913160	1017913	2	2013	0	2013		8	1	1	1.5010000467300415	70.5	99	10.91						0	0	0	0	7.5	0																			0	0	0	0	0	0
101791316001	1017913160	1017913	2	2015	0	2015		7	1	1	1.4980000257492063	66.80000305175781	101.5	15.09					0	0	0	0	0	9	0	2	2	1			7			2						1			1	0	0	0	0	0	0
101791316001	1017913160	1017913	2	2018	0	2018	1	8	1	1									1	0	0	0	0	7	0	2	1	1		7	7		1	2		2				2		1	1	1	0	0	0	0	0
101791316002	101791316	1017913	1	2011	1	2011	1	10	1	1	1.7339999675750732	62.900001525878906	88.4000015258789	11.93						1	0	0	0	8	0																			1	0	0	0	0	0
101791316002	1017913160	1017913	1	2013	1	2013		8	1	1	1.7230000495910645	61.5	81	12.78						1	0	1	0	8	60																			1	0	3	0	5	0
101791316002	1017913160	1017913	1	2015	1	2015		7	1	1	1.725000023841858	58	78.0999984741211	7.64					2	1	0	0	0	11	40	1	1	1	7	7	7	2	2	2				2	2	1	1	1	1	1	0	3	0	0	0
101791316002	1017913160	1017913	1	2018	0	2018	1	8	1	1									2	1	0	0	0	7	0	1	2	1	1		7	1		2	2					2	1		1	1	0	0	0	0	0
101791317001	101791317	1017913	2	2011	0	2011	1	10	1	1	1.50600004196167	53.5	88	12.31						0	0	0	0	8	0																			1	0	0	0	0	0
101791317001	1017913170	1017913	2	2013	0	2013		8	1	1	1.5160000324249268	53.79999923706055	77.80000305175781	11.65						1	0	0	0	8	0																			0	0	0	0	0	0
101791317001	1017913170	1017913	2	2015	0	2015		7	1	1	1.5099999904632568	56.20000076293945	81.4000015258789	8.32						1	0	1	0	7.5	0																			1	0	3	0	0	0
101791317001	1017913170	1017913	2	2018	0	2018	2	8	1	1									0	1	0	0	0	4	30	2	2	1			7			2						2			3	1	0	0	0	0	0
101791317001	1017913170	1017913	2	2020	0	2020	1	7	1	1									0	0	0	0		7	0	2	2	1			7			1			1						1	0	0	0	0	0	0
101791317002	101791317	1017913	1	2011	1	2011	1	10	1	1										1	0	0	0	5	0																			1	0	0	0	0	0
101791317002	1017913170	1017913	1	2013	1	2013		8	1	1	1.6720000505447388	52.70000076293945	71	13.22						1	0	1	0	7	0																			0	0	3	0	0	0
101791317002	1017913170	1017913	1	2015	1	2015		7	1	1	1.6660000085830688	56.20000076293945	75	9.69						1	0	0	0	8	0																			1	0	0	0	0	0
101791317002	1017913170	1017913	1	2018	1	2018	1	8	1	1									0	1	0	0	0	8	60	2	2	2																0	0	0	0	0	0
101791317002	1017913170	1017913	1	2020	1	2020	1	7	1	1									2	1	0	0		9	30	1	1	1	2	7	7	2	2	2				2	2	2	1	1	1	0	0	3	0	0	0
101791318001	101791318	1017913	1	2011	1	2011	1	10	1	1	1.7400000095367432	63.400001525878906	81	6.94					1	1	1	0	0	8	0	2	1	1	1	7	7		2	2					2	1				1	0	3	0	0	0
101791318001	1017913180	1017913	1	2013	1	2013		8	1	1	1.75	60.5	80.19999694824219	6.93					0	1	0	0	0	8	0	2	2	1			7			2						2			1	0	2	0	0	0	0
101791318001	1017913180	1017913	1	2015	1	2015		7	1	1	1.7630000114440918	59	76.0999984741211	5.87						1	0	1	1	8	0																			1	2	3	0	0	0
101791318001	1017913180	1017913	1	2018	1	2018	2	8	1	1									2	1	0	0	0	8	0	1	2	1	1		2	2		2				1		2	1		3	0	0	0	0	0	0
101791318001	1017913180	1017913	1	2020	1	2020	1	7	1	1									2	1	0	0		7	0	1	1	1	7	7	7	2	2	2				2	2	2	1	1	1	0	0	3	0	0	0
101791318002	101791318	1017913	2	2011	0	2011	1	10	1	1	1.625	57.59999847412109	74.5	11.19					2	0	0	0	0	10	0	1	1	1	7	7	7	2	2	2				2	1	1				1	2	3	0	0	0
101791318002	1017913180	1017913	2	2013	0	2013		8	1	1	1.6200000047683716	56.29999923706055	76	8.35					0	0	0	1	0	8	0	2	2	1			7			1			2						1	0	2	0	0	0	0
101791318002	1017913180	1017913	2	2015	0	2015		7	1	1	1.625	59.20000076293945	80.0999984741211	8.21						1	0	0	1	8	0																			1	2	3	0	0	0
101791318002	1017913180	1017913	2	2018	0	2018	1	8	1	1									0	1	0	0	0	10	0	2	2	1			7			1			2						3	0	0	0	0	0	0
101791318002	1017913180	1017913	2	2020	0	2020	1	7	1	1									2	0	0	0		7	0	1	1	1	7	7	7	2	2	2				2	2	2	1	1	1	0	0	0	4	5	6
101791319001	101791319	1017913	2	2011	0	2011	1	10	0	0	1.4600000381469729	47	67	19						0	0	0	0	10	60																			1	0	0	0	0	0
101791319001	1017913190	1017913	2	2013	0	2013		8	0	0	1.4769999980926514	44.400001525878906	72.5999984741211	14.84						0	0	0	0	9	120																			1	0	0	0	0	0
101791319001	1017913190	1017913	2	2015	0	2015		7	0	0	1.4800000190734863	45.79999923706055	72.80000305175781	12.46						0	0	0	0	7	30																			1	0	0	0	0	0
101791320001	101791320	1017913	1	2011	1	2011	1	10	1	1	1.6749999523162842	66.5	87	10.75			2.34	2.22		1	0	0	1	7	0																			0	0	3	0	0	0
101791320001	1017913200	1017913	1	2013	1	2013		8	1	1	1.6749999523162842	67.0999984741211	96.1999969482422	7.88			3.93	3.15		1	0	0	0	8	60																			1	2	0	4	0	0
101791320001	1017913200	1017913	1	2015	1	2015		7	1	1	1.6749999523162842	68.69999694824219	93.1999969482422	9.16			2.47	2.53		1	0	0	1	7	60																			1	2	3	4	5	6
101791320001	1017913200	1017913	1	2018	1	2018	1	8	1	1									2	1	0	0	1	6	60	1	1	1	3	4	7	2	2	1			2	2	1		1	3	3	0	0	0	0	0	0
101791320001	1017913200	1017913	1	2020	1	2020	1	7	1	1									2	0	0	0		8	60	1	1	1	5	5	7	2	2	2				2	2	1	1	1	3	1	2	3	0	5	0
101791320002	101791320	1017913	2	2011	0	2011	1	10	1	0	1.6399999856948853	55.20000076293945	79	12.44			2.59	2.44		1	0	0	0	6	0																			0	0	3	0	0	0
101791320002	1017913200	1017913	2	2013	0	2013		8	1	0	1.6349999904632568	51.20000076293945	81	14.22			3.8	4.21		1	0	0	0	4	0																			0	0	0	0	0	0
101791320002	1017913200	1017913	2	2015	0	2015		7	1	0	1.6380000114440918	52.59999847412109	77.80000305175781	6.72			4.39	3.5		1	0	0	0	6	60																			1	2	3	0	5	6
101791320002	1017913200	1017913	2	2018	0	2018	1	8	1	0									2	1	1	0	0	4	30	1	1	1	7	7	7	2	2	2				2	1	2	1	1	1	0	0	0	0	0	0
101791320002	1017913200	1017913	2	2020	0	2020	1	7	1	0									1	1	0	0		6	60	2	1	1		7	7		1	2		2				2		3	1	0	0	3	0	0	6
101791321001	1017913210	1017913	1	2013	1	2013	1	8	1	1	1.7020000219345093	83	100.1999969482422	7.63					2	1	0	1	0	8	60	1	1	1	7	7	7	2	2	2				2	2	1	1	1	1	0	0	3	0	0	0
101791321001	1017913210	1017913	1	2015	1	2015		7	1	1									0	1	0	0	0	12	0	2	2	1			7			1			2						3	1	0	3	0	0	6
101791321001	1017913210	1017913	1	2018	1	2018	2	8	1	1									0	1	0	1	1	8	0	2	2	1			7			2						2			1	1	0	3	0	0	6
101791321001	1017913210	1017913	1	2020	1	2020	1	7	1	1									1	1	0	0		8	0	2	1	1		7	7		2	2					1	2		1	1	0	0	0	0	0	0
101791321002	1017913210	1017913	2	2013	0	2013	1	8	1	1	1.5839999914169312	51.79999923706055	71.80000305175781	11.59					1	1	0	0	0	5	0	2	1	1		1	7		1	1		1	1					1	1	0	0	3	0	0	0
101791321002	1017913210	1017913	2	2015	0	2015		7	1	1	1.5770000219345093	53	72	9.02					0	0	0	0	0	7	0			1			7			1			1						1	1	0	3	0	0	0
101791321002	1017913210	1017913	2	2018	0	2018	1	8	1	1									0	0	0	0	0	6	0	2	2	1			7			1			2						1	1	0	3	0	0	0
101791321002	1017913210	1017913	2	2020	0	2020	1	7	1	1									2	0	0	0		9	90	1	1	1	4	7	7	2	1	1		2	2	1			1	1	1	1	0	3	0	5	6
101791322001	1017913220	1017913	2	2013	0	2013	2	8	1	1	1.5	45.900001525878906	73.0999984741211	6.88					2	0	0	0	1	6	30	1	1	1	7	7	7	2	2	2				1	1	1	1	1	1	1	0	3	0	0	0
101791322001	1017913220	1017913	2	2015	0	2015		7	1	1	1.4919999837875366	49	77.5	9						0	0	1	1	9	120																			1	0	3	0	0	0
101791322001	1017913220	1017913	2	2018	0	2018	1	8	1	1									1	0	0	0	1	9	60	2	1	1		7	7		1	1		2	2					3	3	1	0	0	0	0	0
101791322001	1017913220	1017913	2	2020	0	2020	1	7	1	1									0	0	0	1		12	120	2	2	1			7			1			1						1	1	0	3	0	0	6
101791322002	1017913220	1017913	1	2013	0	2013	2	8	1	1	1.6260000467300415	80.9000015258789	107	6.08					1	1	0	0	0	8	0	2	1	1		7	7		2	1			2		1			1	1	0	0	3	0	0	0
101791322002	1017913220	1017913	1	2015	0	2015		7	1	1										1	0	1	0	7	0																			1	0	3	0	5	0
101791322002	1017913220	1017913	1	2018	0	2018	1	8	1	1									1	1	0	0	0	9	60	2	1	1		3	7		1	1		2	2					3	1	1	0	0	0	0	0
101791322002	1017913220	1017913	1	2020	0	2020	1	7	1	1									2	0	0	0		9	60	1	1	1	1	1	7	2	1	1		2	2	1			1	1	1	1	0	3	0	0	6
101791323001	1017913230	1017913	1	2013	1	2013	1	8	1	1									2	1	0	0	0	8	0	1	2	2	7			2						2			4			0	0	0	0	0	0
101791323001	1017913230	1017913	1	2018	1	2018	2	8	1	1									0	0	0	0	0	6	1	2	2	1			7			2						1			3	0	0	0	0	0	0
101791323001	1017913230	1017913	1	2020	1	2020	1	7	1	1									0	0	0	0		6	60	2	2	1			5			1			1						1	0	0	0	0	0	0
101791323002	1017913230	1017913	2	2013	0	2013	2	8	1	1	1.565000057220459	75.9000015258789	87.4000015258789	9.5					0	1	0	0	0	8	0	2	2	2																1	2	0	0	0	0
101791323002	1017913230	1017913	2	2015	0	2015		7	1	1	1.5609999895095823	73.5999984741211	90.1999969482422	7.6					2	0	0	0	0	6	0	1	1	1	7	7	7	2	2	2				2	1	2	1	1	1	1	2	3	0	0	6
101791323002	1017913230	1017913	2	2018	0	2018	2	8	1	1									2	0	0	0	0	6	0	1	1	1	7	7	7	2	1	2		2		2		2	1	3	1	1	0	3	4	0	6
101791323002	1017913230	1017913	2	2020	0	2020	1	7	1	1									2	1	0	0		6	60	1	1	1	2	3	5	2	1	2		1		1		2	1	1	1	0	0	0	0	0	0
101791324001	1017913240	1017913	1	2013	1	2013	1	8	1	1									1	1	0	0	0	8	0	2	1	1		7	7		2	2					1	2		1	1	1	2	0	0	0	0
101791324001	1017913240	1017913	1	2015	1	2015		7	1	1	1.715999960899353	84.9000015258789	106	9.47						1	0	0	0	10	0																			1	2	3	0	0	0
101791324001	1017913240	1017913	1	2018	1	2018	2	8	1	1									0	1	0	0	0	9	60	2	2	1			7			2						1			1	0	0	3	0	0	0
101791324001	1017913240	1017913	1	2020	1	2020	1	8	1	1									0	1	0	0		8	60	2	2	1			7			2						1			1	1	2	3	0	0	0
101791324002	1017913240	1017913	2	2013	0	2013	1	8	1	1									0	0	0	0	0	7	0	2	2	2																0	0	0	0	0	0
101791324002	1017913240	1017913	2	2015	0	2015		7	1	1	1.6330000162124634	61.79999923706055	79	8.66						1	0	0	0	8	30																			1	0	3	0	0	0
101791324002	1017913240	1017913	2	2018	0	2018	1	8	1	1									0	1	0	0	3	8	60	2	2	1			7			2						1			1	0	0	0	0	0	0
101791324002	1017913240	1017913	2	2020	0	2020	1	8	1	1									0	0	0	0		8	0	2	2	1			7			2						1			1	0	0	0	0	0	0
101791325001	1017913250	1017913	1	2013	0	2013	1	8	1	1	1.5950000286102295	63.09999847412109	89	7.79						0	0	1	0	7.5	60																			0	0	0	0	0	0
101791325001	1017913250	1017913	1	2015	0	2015		7	1	1	1.590999960899353	60.29999923706055	88.0999984741211	8.43						1	0	0	0	8	45																			1	0	3	0	0	0
101791325001	1017913250	1017913	1	2020	0	2020	1	8	1	1									2	0	0	0		7	30	1	1	1	2	7	7	2	2	2				2	2	2	1	1	1	0	0	3	0	0	0
101791325002	1017913250	1017913	2	2013	0	2013	1	8	1	1	1.5210000276565552	58	82	6.88						0	0	0	0	8	60																			0	0	3	0	0	0
101791325002	1017913250	1017913	2	2015	0	2015		7	1	1	1.5199999809265137	58.5	78.4000015258789	12.33						0	0	0	0	8	45																			0	0	3	0	0	0
101791325002	1017913250	1017913	2	2020	0	2020	1	8	1	1									1	0	0	0		7	30	2	1	1		7	7		2	2					2	2		1	1	0	0	3	0	0	0
101791326001	1017913260	1017913	2	2015	0	2015		7	1	1	1.5190000534057615	61.29999923706055	86	6.42						0	0	0	0	8	10																			1	0	0	0	0	0
101791326001	1017913260	1017913	2	2018	0	2018	1	8	1	1									1	0	0	0	0	8	30	2	1	1		7	7		1	2		2				2		1	1	0	0	0	0	0	0
101791326001	1017913260	1017913	2	2020	0	2020	1	7	1	1									1	0	0	0		8	60	2	1	1		7	7		1	1		1	1					1	1	0	0	0	0	0	0
101791326002	1017913260	1017913	1	2015	0	2015		7	1	1	1.64900004863739	68.0999984741211	86.30000305175781	6.61						1	0	0	0	8	0																			0	0	3	0	0	0
101791326002	1017913260	1017913	1	2018	0	2018	1	8	1	1									1	0	0	0	0	8	0	2	1	1		7	7		2	2					2	2		1	1	0	0	0	0	0	0
101791326002	1017913260	1017913	1	2020	0	2020	1	7	1	1									1	1	0	0		9	0	2	1	1		1	7		1	2		2				1		1	1	0	0	3	0	0	0
101791327001	1017913270	1017913	2	2015	0	2015		7	1	1	1.5199999809265137	50.59999847412109	72.4000015258789	7.51						0	0	0	0	8	0																			1	0	3	0	0	0
101791327001	1017913270	1017913	2	2018	0	2018	1	8	1	1									2	0	0	0	0	7	30	1	1	1	7	7	7	2	1	2		2		2		2	1	4	1	0	0	0	0	0	0
101791327001	1017913270	1017913	2	2020	0	2020	1	7	1	1									0	0	0	0		8	30	2	2	1			7			2						2			1	1	0	3	0	0	6
101791327002	1017913270	1017913	1	2015	1	2015		7	1	1										1	0	0	0	8	0																			1	0	3	0	0	0
101791327002	1017913270	1017913	1	2018	1	2018	1	8	1	1									2	1	0	0	0	8	0	1	2	1	7		7	2		2				2		2	1		1	0	0	0	0	0	0
101791327002	1017913270	1017913	1	2020	1	2020	1	7	1	1									0	0	0	0		8	20	2	2	1			7			2						2			1	0	0	0	0	0	0
101791328001	1017913280	1017913	2	2015	0	2015		7	1	1	1.625	70.30000305175781	89.5	6.19						0	0	0	0	8	0																			0	0	0	0	0	0
101791328001	1017913280	1017913	2	2018	0	2018	1	8	1	1									0	0	0	0	0	10	0	2	2	2																0	0	0	0	0	0
101791328001	1017913280	1017913	2	2020	0	2020	1	7	1	1									1	0	0	0		8	30	2	1	1		7	2		2	2					1	1		1	1	0	0	0	0	0	0
101791328002	1017913280	1017913	1	2015	1	2015		7	1	1										1	0	1	0	8	0																			1	0	3	0	0	6
101791328002	1017913280	1017913	1	2018	1	2018	1	8	1	1									0	1	0	0	0	9	0	2	2	2																0	0	0	0	0	0
101791328002	1017913280	1017913	1	2020	1	2020	1	7	1	1									1	0	0	0		8	60	2	1	1		7	7		1	2		2				1		1	1	0	0	0	0	0	0
101791329001	1017913290	1017913	2	2015	0	2015	1	7	1	0	1.5829999446868896	65	76.5	8.52						0	0	0	0	7.5	0																			0	0	0	0	0	0
101791329001	1017913290	1017913	2	2018	0	2018	1	8	1	0									2	0	0	0	0	9	60	1	1	1	7	7	7	1	2	2	2				1	2	1	1	1	1	0	3	0	0	0
101791329001	1017913290	1017913	2	2020	0	2020	1	7	1	0									2	0	0	0		9	20	1	1	1	4	7	7	2	2	2				1	1	1	1	1	1	0	0	0	0	0	0
101791329002	1017913290	1017913	1	2015	1	2015		7	1	1	1.7139999866485596	57.70000076293945	71.19999694824219	7.7						0	0	0	1	10	0																			0	0	0	0	0	0
101791329002	1017913290	1017913	1	2018	1	2018	1	8	1	1									0	0	0	0	1	7	60	2	2	1			7			2						2			3	1	0	0	0	0	0
101791329002	1017913290	1017913	1	2020	1	2020	1	7	1	1									2	0	0	0		7	0	1	2	2	7			2						1			1			0	0	3	0	0	0
101791330001	1017913300	1017913	1	2015	1	2015		7	1	1	1.5770000219345093	65.69999694824219	90.4000015258789	10.02					1	1	0	0	0	8	60	2	1	1		3	3		1	2		2				1		1	1	0	0	3	0	0	0
101791330001	1017913300	1017913	1	2018	1	2018	1	8	1	1									1	1	0	1	0	7	60	2	1	1		3	7		2	2					2	2		1	1	0	0	0	0	0	0
101791330001	1017913300	1017913	1	2020	1	2020	1	7	1	1									2	0	0	0		8	60	1	1	1	7	7	7	2	2	2				2	1	2	1	1	1	1	0	3	4	0	0
101791330002	1017913300	1017913	2	2015	0	2015		7	1	1	1.5709999799728394	59.900001525878906	76	9.3					0	0	0	0	0	8	120	2	2	1			6			1			1						1	0	0	0	0	0	0
101791330002	1017913300	1017913	2	2018	0	2018	1	8	1	1									1	0	0	0	0	7	30	2	1	1		7	3		2	2					1	1		1	1	0	0	0	0	0	0
101791330002	1017913300	1017913	2	2020	0	2020	1	7	1	1									1	0	0	0		7	120	2	1	1		7	7		1	2		2				1		1	1	1	0	3	4	0	0
101791331002	1017913310	1017913	2	2015	1	2015		7	0	1									0	1	0	0	0	10	120	2	2	2																1	0	0	0	0	0
101791331002	1017913310	1017913	2	2018	1	2018	1	8	0	1									0	1	0	0	0	8	60	2	2	1			7			2						1			3	0	0	0	0	0	0
101791331002	1017913310	1017913	2	2020	1	2020	1	7	0	1									1	0	0	0		9	60	2	1	1		7	7		2	1			2		1			1	3	1	0	0	0	0	0
101791332001	1017913320	1017913	2	2015	0	2015		7	0	0										0	0	0	0	8	0																			0	0	0	0	0	0
101791332001	1017913320	1017913	2	2018	0	2018	2	8	0	0									1	0	0	0	0	9	0	2	1	1		2	4		2	2					2	2		3	3	0	0	0	0	0	0
101791332001	1017913320	1017913	2	2020	0	2020	1	7	0	0									0	0	0	0		12	0	2	2	1			7			1			1						3	0	0	0	0	0	0
10206101001	10206101	102061	1	2011	1	2011	2	8	1	0	1.645		83.4	13.29			4.06	3.9	2	1	1	0	0	4	60	1	1	1	7	7	7	2	2	1			2	2	2					0	0	0	0	0	0
10206101001	102061010	102061	1	2013	1	2013		8	1	0	1.641	59.3	80	10.6			3.81	4.47	2	1	0	0	0	2	0	1	1	1	7	7	2	2	2	2				2	2	2	1	3	3	0	0	0	0	0	0
10206101001	102061010	102061	1	2015	1	2015		8	1	0	1.658	60.7	80	9.4			2.63	2.28		1	0	1	0	6	0																			0	0	0	0	0	0
10206101001	102061010	102061	1	2018	1	2018	2	8	1	0									2	1	0	0	0	3	60	1	1	1	5	5	5	2	2	1			2	1	2		1	1	1	0	0	0	0	0	0
10206101001	102061010	102061	1	2020	1	2020	1	8	1	0									2	1	0	1		3	0	1	1	1	7	7	7	2	1	1		2	1	2			1	1	1	0	0	0	0	0	0
10206101002	10206101	102061	2	2011	0	2011	2	8	1	0	1.53		98	11.59			6.21	6.04	1	1	0	1	0	4	120	2	1	1		5	7		2	2					1	1				0	0	0	0	0	0
10206101002	102061010	102061	2	2013	0	2013		8	1	0	1.5219999999999998	55.3	92.4	13.6			5.38	5.46	2	1	0	0	0	4	60	1	1	1	7	7	7	2	2	1			1	2	1		1	1	1	0	0	3	0	0	0
10206101002	102061010	102061	2	2015	1	2015		8	1	0	1.504	53.6	96	12.25			2.53	3.38		1	0	1	0	5	30																			0	0	0	0	0	0
10206101002	102061010	102061	2	2018	1	2018	2	8	1	0									2	1	0	1	0	7	90	1	1	1	5	7	7	2	1	1		2	2	1			1	1	1	0	0	0	0	0	0
10206101002	102061010	102061	2	2020	0	2020	1	8	1	0									2	1	0	1		5	120	1	2	1	2		3	2		2				1		1	1		1	0	0	0	0	0	0
10206102001	10206102	102061	1	2011	1	2011	2	8	1	0	1.71		89.4	7.94			3.88	2.84	2	1	0	0	0	3	0	1	1	1	2	3	3	2	2	2				1	1	1				1	0	0	0	0	0
10206102001	102061020	102061	1	2013	1	2013		8	1	0	1.73	67.5	90.2	9.69			4.19	5.51	2	1	0	0	3	5	60	1	1	1	3	2	7	2	2	1			2	2	2		1	1	1	0	0	0	0	0	0
10206102001	102061020	102061	1	2015	1	2015	2	8	1	0	1.736	64.8	91.5	11.87			3.56	3.68	2	1	0	0	3	7	60	1	1	1	3	4	5	2	2	2				2	1	2	1	1	1	0	0	0	0	0	0
10206102001	102061020	102061	1	2018	1	2018	1	8	1	0									2	1	0	1	0	6	0	1	1	1	3	7	7	2	1	1		2	2	2			1	1	1	0	0	0	0	0	0
10206102001	102061020	102061	1	2020	1	2020	1	8	1	0									2	1	0	1		9	3	1	1	1	7	4	7	2	2	2				2	2	2	3	3	3	0	0	0	0	0	0
10206102002	10206102	102061	2	2011	0	2011	2	8	1	0	1.58		82.6	8						0	0	0	0	5	0																			0	0	0	0	0	0
10206102002	102061020	102061	2	2013	0	2013		8	1	0	1.465	47.6	81	9.97						0	0	0	3	4	60																			0	0	0	0	0	0
10206102002	102061020	102061	2	2015	0	2015	1	8	1	0	1.461	47.9	84.5	9.03			2.88	3.33	1	0	0	0	3	5	60	2	1	1		2	7		2	2					2	1		1	1	0	0	0	0	0	0
10206102002	102061020	102061	2	2018	0	2018	2	8	1	0									0		0	0	3	5	60	2	2	1			7			1			2						1	0	0	0	4	0	0
10206102002	102061020	102061	2	2020	0	2020	1	8	1	0									0	0	0	0		4	20	2	2	1			4			1			2						1	1	0	0	0	0	0
10206103001	10206103	102061	2	2011	0	2011	2	8	1	0	1.45	46.1	70	19.07			6.12	5.47	0	0	0	0	0	8	0	2	2	2																1	0	0	0	0	0
10206103001	102061030	102061	2	2013	0	2013	2	8	1	0	1.47	45.3	74	10.41			4.28	5.48	1	0	0	0	0	5	30	2	1	2		2			1			2						1		0	0	0	0	0	0
10206103001	102061030	102061	2	2015	0	2015		8	1	0	1.471	42.9	77.2	16.67			3.43	3.22		0	0	0	0	6	0																			0	0	0	0	0	0
10206103001	102061030	102061	2	2018	0	2018	2	8	1	0									1		0	0	0	8	0	2	1	1		7	7		1	1		1	2					4	3	1	0	0	0	0	0
10206103001	102061030	102061	2	2020	0	2020	1	8	1	0									0	0	0	0		4	0	2	2	1			7			2						1			3	0	0	0	0	0	0
10206103002	10206103	102061	1	2011	1	2011	2	8	1	0	1.62	64.5	88	13.38			3.38	4.75	0	0	0	0	0	8	0	2	2	1			7			1			1							1	0	0	0	0	0
10206103002	102061030	102061	1	2013	1	2013		8	1	0	1.596	61.1	91.2	10.44			4.91	3.09	0	1	0	0	0	10	0	2	2	1			7			2						2			1	0	0	0	0	0	0
10206103002	102061030	102061	1	2015	1	2015		8	1	0	1.612	63.3	90.8	16.22			2.94	3.03		1	0	0	0	10	0																			1	0	0	0	0	0
10206103002	102061030	102061	1	2018	1	2018	2	8	1	0									0		0	0	0	8	0	2	2	1			7			2						2			3	1	0	0	0	0	0
10206103002	102061030	102061	1	2020	1	2020	1	8	1	0									0	0	0	0		8	0	2	2	1			7			2						2			3	0	0	0	0	0	0
10206104001	10206104	102061	1	2011	1	2011	2	8	1	0										1	0	0	0	1	60																			0	0	0	0	0	0
10206104001	102061040	102061	1	2013	1	2013		8	1	0	1.641	57.1	86.4	9.8			8.9	8.3		1	0	0	0	8	0																			0	0	0	0	0	0
10206104001	102061040	102061	1	2015	1	2015		8	1	0	1.649	58.4	90	12.47			4.5	5.03	0	1	0	0	0	9	0	2	2	2																0	0	0	0	0	0
10206104001	102061040	102061	1	2018	1	2018	2	8	1	0									0	1	0	0	0	8	0	2	2	2																0	0	0	0	0	0
10206104001	102061040	102061	1	2020	1	2020	1	8	1	0									0	0	0	0		3	0	2	2	2																0	0	0	0	0	0
10206104002	10206104	102061	2	2011	0	2011	2	8	1	0	1.5	41.2	74.8	15.34			3.18	3.44		0	0	1	0	2	0																			0	0	0	0	0	0
10206104002	102061040	102061	2	2013	0	2013		8	1	0	1.501	42.9	80.2	11.3			9.8	9.3		0	0	1	0	2	0																			0	0	0	0	0	0
10206104002	102061040	102061	2	2015	0	2015		8	1	0	1.49	41.5	76.9	15.97			6.22	5.32	1	0	0	0	0	1	0	2	1	1		7	7		2	2					2	2		1	1	1	0	0	0	0	0
10206104002	102061040	102061	2	2018	0	2018	2	8	1	0									2		0	1	0	3	0	1	1	1	7	7	7	2	2	2				2	1	1	1	1	1	0	0	0	0	0	0
10206104002	102061040	102061	2	2020	1	2020	1	8	1	0									0	0	0	1		1	0	2	2	1			7			2						1			4	0	0	0	0	0	0
10206105001	10206105	102061	1	2011	1	2011	2	8	1	0										0			0																					0	0	0	0	0	0
10206105001	102061050	102061	1	2013	1	2013		8	1	0	1.55	43.3	71.8	10.87			4.19	3.97		1	0	1	0	4	0																			0	0	0	0	0	0
10206105001	102061050	102061	1	2015	1	2015		8	1	0									0	1	0	0	0	2	0	2	2	2																0	0	0	0	0	0
10206105001	102061050	102061	1	2018	1	2018	2	8	1	0									2	1	0	0	0	5.5	0	1	1	1	7	7	7	2	2	2				2	2	2	2	2	2	0	0	0	0	0	0
10206105001	102061050	102061	1	2020	1	2020	1	8	1	0									0	1	0	0		5	120	2	2	2																0	0	0	0	0	0
10206105002	10206105	102061	2	2011	1	2011	2	8	1	0	1.465		82.6	10.28			6.2	5.72	2	0	0	1	0	4	0	1	1	1	7	7	7	2	1	1		2	2	2						0	0	0	0	0	0
10206105002	102061050	102061	2	2013	1	2013		8	1	0	1.435	36	72.4	14.19			3.88	3.05		0	0	0	0																					0	0	0	0	0	0
10206105002	102061050	102061	2	2015	1	2015	2	8	1	0										0	0		0																					0	0	0	0	0	0
10206105002	102061050	102061	2	2018	1	2018	2	8	1	0									1	1	0	0	0	6	60	2	1	2		7			2						1			1		0	0	0	0	0	0
10206105002	102061050	102061	2	2020	1	2020	1	8	1	0									1	1	0	0		5	90	2	1	1		2	4		1	1		2	2					2	2	0	0	0	0	0	0
10206106001	10206106	102061	2	2011	0	2011	2	8	1	0	1.43	33.7	81	8.46			3.32	3.59		1	0	1	0	2	30																			0	0	0	0	0	0
10206106001	102061060	102061	2	2013	1	2013		8	0	0	1.409	31.8	72	8.8			3.97	4.28		1	0	1	0																					0	0	0	0	0	0
10206106001	102061060	102061	2	2015	1	2015		8	0	0	1.418	31	67.3	14.82			4.5	3.44		1	0	1	0	8	120																			1	0	0	0	0	0
10206106001	102061060	102061	2	2018	0	2018	2	8	0	0									1	0	0	0	0	9	60	2	1	2		7			1			1						2		0	0	0	0	0	0
10206106001	102061060	102061	2	2020	0	2020	1	8	0	0									0	1	0	0		9	90	2	2	1			7			2						1			4	0	0	0	0	0	0
10206106002	10206106	102061	1	2011	1	2011	2	8	1	0	1.545	44.5	73.8	7.88			3.91	4.79		1	0	0	0	3	0																			0	0	0	0	0	0
10206107001	10206107	102061	1	2011	0	2011	2	8	1	0	1.8	44.8	71	9.84			3.97	4.56		1	0	0	1	5	0																			0	0	0	0	0	0
10206107001	102061070	102061	1	2013	1	2013		8	1	0	1.61	51.3	83	10.75			6	5.35		1	0	0	0	1	60																			0	0	0	0	0	0
10206107001	102061070	102061	1	2015	1	2015		8	1	0	1.611	47.6	80.2	18.25			5.25	4.87		1	0	1	1																					0	0	0	0	0	0
10206107002	10206107	102061	2	2011	1	2011	2	8	1	0	1.44	43.3	84.6	10.68			2.72	3.84		1	0	1	0	4	120																			1	0	0	0	0	0
10206107002	102061070	102061	2	2013	1	2013		8	1	0	1.382	43.7	79.4	7.4			3.3	2.6		0	0	1	0	5	180																			1	0	3	0	0	0
10206107002	102061070	102061	2	2015	1	2015	2	8	1	0	1.394	44	83.6	6.91			2.5	1.97		0	0	1	0	4	120																			1	0	0	0	0	0
10206107002	102061070	102061	2	2018	1	2018	2	8	0	0									1		0	1	3	5	120	2	1	1		5	2		1	1		2	2					4	3	0	0	0	0	0	0
10206107002	102061070	102061	2	2020	1	2020	1	8	0	0									1	1	0	1		4	20	2	1	1		4	7		1	1		1	2					3	3	1	0	0	0	0	0
10206108001	10206108	102061	2	2011	0	2011	2	8	1	0	1.53	64	86	9.59						0	0	0	0	5	0																			0	0	0	0	0	0
10206108001	102061080	102061	2	2013	0	2013		8	1	0	1.53	58.1	87.2	5.8						0	0	0	0		0																			0	0	3	0	0	0
10206108001	102061080	102061	2	2015	0	2015	2	8	0	0										0	0	1	0	2	0																			0	0	0	0	0	0
10206108001	102061080	102061	2	2018	0	2018	2	8	0	0									2		0	1	0	3	0	1	1	1	3	7	7	2	1	2		2		1		2	4	4	4	0	0	0	0	0	0
10206108001	102061080	102061	2	2020	0	2020	1	8	0	0									1	0	0	1		0	0	2	1	1		7	7		2	2					2	1		4	4	0	0	0	0	0	0
10206108002	10206108	102061	1	2011	0	2011	2	8	1	0	1.64	54	73	6.15						0	0	0	0	6	0																			1	0	0	0	0	0
10206108002	102061080	102061	1	2013	0	2013	2	8	1	0	1.669	58.1	71.2	7.82						0	0	0	0	4	30																			0	0	0	0	0	0
10206109001	10206109	102061	1	2011	0	2011	2	8	1	0	1.71	63.6	86	5.28					1	1	0	1	0	5	0	2	1	1		7	7		2	1			2		1					1	0	0	0	0	0
10206109001	102061090	102061	1	2013	1	2013		8	1	0	1.6980000000000002	61	76	12.22					2	1	1	0	0	8	0	1	2	2	3			1			2						1			1	0	3	0	0	0
10206109001	102061090	102061	1	2015	1	2015		8	1	0	1.704	60.3	77.5	8.15						1	0	0	0	5	30																			1	0	3	0	0	0
10206109001	102061090	102061	1	2018	1	2018	2	8	1	0									2	1	0	1	0	7	30	1	1	1	7	7	7	2	2	2				2	2	2	1	1	1	1	0	0	0	0	0
10206109001	102061090	102061	1	2020	1	2020	1	8	1	0									2	1	1	1		6	3	1	2	1	7		2	2		1			2	2			1		1	1	0	3	0	0	0
10206109002	10206109	102061	2	2011	1	2011	2	8	1	0	1.53	53.3	80	7.66					1	1	0	0	0	7	60	2	1	1		7	7		2	2					2	2				1	2	0	0	0	0
10206109002	102061090	102061	2	2013	1	2013		8	1	0	1.505	55	88.2	7.4					2	0	0	0	0	8	0	1	2	2	7			2						2			1	1		1	2	0	0	0	0
10206109002	102061090	102061	2	2015	1	2015		8	1	0	1.507	52.8	81.5	6.66						0	0	1	0	8	120																			1	2	0	0	0	0
10206109002	102061090	102061	2	2018	1	2018	2	8	1	0									2		0	0	0	9	60	1	1	1	5	7	7	2	1	2		2		2		2	1	1	1	1	0	0	0	0	0
10206109002	102061090	102061	2	2020	1	2020	1	8	1	0									2	0	0	0		8	0	1	2	1	6		2	2		2				2		2	4		4	0	0	0	0	0	0
10206110001	10206110	102061	1	2011	1	2011	2	8	0	0	1.72		86.2	9.16			3.4	4.27		1	1	1	0	5	120																			0	2	0	0	0	0
10206111001	10206111	102061	1	2011	0	2011	2	8	1	0	1.6	61	82	7.4						1	0	0	0	8	0																			1	0	0	0	0	0
10206111001	102061110	102061	1	2013	0	2013	2	8	1	0	1.56	59.9	84.4	7.4						1	1	0	0	8	0																			1	2	3	0	0	0
10206111001	102061110	102061	1	2015	0	2015	2	8	1	0	1.556	59.8	86.2	11.18					2	1	0	1	0	4	0	1	1	1	3	4	7	2	2	1			2	1	1		1	1	3	1	0	0	0	0	0
10206111001	102061110	102061	1	2018	0	2018	2	8	1	0									2	1	0	1	0	8	0	1	1	1	4	7	7	2	1	1		2	1	2			1	1	1	1	0	0	0	0	0
10206111001	102061110	102061	1	2020	0	2020	1	8	1	0									2	1	0	1		8	0	1	1	1	3	3	2	1	1	1	2	2	2				2	2	3	1	0	0	0	0	0
10206111002	10206111	102061	2	2011	0	2011	2	8	1	0	1.5	47.5	70							0	0	0	0	3	60																			1	0	0	0	0	0
10206111002	102061110	102061	2	2013	0	2013		8	1	0	1.496	43.5	79.2	10.94						0	0	0	0	1	60																			1	0	0	0	0	0
10206111002	102061110	102061	2	2015	0	2015		8	1	0	1.496	47.7	79.8	10.28					1	0	0	0	0	5	60	2	1	1		7	1		1	1		2	2					1	4	0	0	0	0	0	0
10206111002	102061110	102061	2	2018	0	2018	2	8	1	0									1		0	0	0	8	0	2	1	2		4			1			2						1		0	0	0	0	0	0
10206111002	102061110	102061	2	2020	0	2020	1	8	1	0									0	1	0	0		4	30	2	2	2																0	0	0	0	0	0
10206112001	10206112	102061	2	2011	1	2011	2	8	1	0									1	1	0	0	0	8	0	2	1	1		3	7		1	1		2	2							1	0	0	0	0	0
10206112001	102061120	102061	2	2013	1	2013		8	0	0	1.546	40.1	90	16.13			5.81	4.25		0	0	0	0																					0	0	0	0	0	0
10206112001	102061120	102061	2	2015	1	2015		8	0	0										0	0	0	0																					0	0	0	0	0	0
10206112002	10206112	102061	1	2011	1	2011	2	8	1	0	1.55		73.8	12.62			3.53	3.47	1	1	1	0	0	12	120	2	1	1		7	7		2	2					1	1				0	0	0	0	0	0
10206113001	10206113	102061	2	2011	0	2011	2	8	1	0	1.65	58	74	9.97						0	0	0	0	8	30																			1	0	0	0	0	0
10206113001	102061130	102061	2	2013	0	2013		8	1	0	1.628	60.9	80	9.28						0	0	0	0	7	30																			0	0	0	0	0	0
10206113001	102061130	102061	2	2015	0	2015	2	8	1	0									2	0	0	0	0	9	0	1	1	1	4	7	7	2	1	2		2		2		1	1	3	1	0	0	0	0	0	0
10206113001	102061130	102061	2	2018	0	2018	2	8	1	0									2		0	0	0	7	0	1	1	1	7	7	3	1	1	1	1	1	2				3	3	3	0	0	0	0	0	0
10206113001	102061130	102061	2	2020	0	2020	1	8	1	0									2	0	1	1		6	0	1	1	1	4	7	3	2	1	1		2	2	2			4	3	3	1	2	3	0	0	0
10206113002	10206113	102061	1	2011	1	2011	2	8	1	2	1.65	72	94	7						0	0	0	0	10	90																			0	2	0	0	0	0
10206113002	102061130	102061	1	2013	1	2013		8	1	2	1.655	71.3	90	11.32						1	0	0	0	8	90																			0	0	0	0	0	0
10206113002	102061130	102061	1	2015	1	2015		8	1	2									2	1	0	0	0	8	10	1	2	1	7		7			2						1	1		1	0	0	0	0	0	0
10206113002	102061130	102061	1	2018	1	2018	2	8	1	2									2	1	0	0	0	10	0	1	1	1	4	7	6	2	1	1		2	2	2			1	1	3	0	0	0	0	0	0
10206113002	102061130	102061	1	2020	1	2020	1	8	1	2									2	0	0	0		8	60	1	2	2	1			1			2						3			0	0	3	0	0	6
10206114001	10206114	102061	1	2011	1	2011	2	8	0	0	1.599		82.2				6.31	6.1		1	0	0	0	6	60																			1	0	0	0	0	0
10206114001	102061140	102061	1	2013	1	2013		8	0	0	1.5319999999999998	45		18.56			9.28	11.31		1	0	0	0																					0	0	0	0	0	0
10206114001	102061140	102061	1	2015	1	2015		8	0	0										1	0	1	0																					0	0	0	0	0	0
10206114001	102061140	102061	1	2018	1	2018	2	8	0	0									0	0	0	0	0	10	60	2	2	1			7			1			2						3	1	0	0	0	0	0
10206115001	10206115	102061	2	2011	1	2011	2	8	0	0	1.53	41.5	67	7.21			5.27	4.35		0	0	0	0	7	0																			1	0	0	0	0	0
10206115001	102061150	102061	2	2013	1	2013		8	0	0	1.4240000000000002	34.2	47	15			3.62	3.28		1	0	1	0																					0	0	0	0	0	0
10206115001	102061150	102061	2	2015	1	2015	2	8	0	0	1.415	33.4	68.1				3.29	3.37		1	0	1	0	5	0																			1	0	0	0	0	0
10206116001	10206116	102061	2	2011	1	2011	2	8	1	0	1.58	52.1	78	8.22						0	0	0	0	6	60																			0	0	0	0	0	0
10206116001	102061160	102061	2	2013	1	2013		8	1	0	1.585	55.3	77.8	10.16						0	0	0	3	8	0																			1	0	0	0	0	0
10206116001	102061160	102061	2	2015	1	2015		8	1	0	1.597	56.6	86.4	12.09					2	0	0	0	0	5	0	1	2	1	7		1	2		2				2		2	1		1	0	0	0	0	0	0
10206116001	102061160	102061	2	2018	1	2018	2	8	1	0									2		0	1	0	7	0	1	1	1	2	7	7	2	2	1			2	2	2		1	1	1	0	2	0	4	0	0
10206116001	102061160	102061	2	2020	1	2020	1	8	1	0									1	0	1	1		4	0	2	1	1		7	7		2	1			2		2			4	3	1	0	0	0	0	0
10206116002	10206116	102061	1	2011	1	2011	2	8	1	0	1.7	68.6	86	6.16						1	0	0	0	8	0																			0	0	0	0	0	0
10206116002	102061160	102061	1	2013	1	2013		8	1	0	1.695	68.2	88.2	9.5						1	1	0	3	9	0																			0	0	0	0	0	0
10206116002	102061160	102061	1	2015	1	2015		8	1	0	1.696	62.2	86.1	11.25					0	1	0	0	0	7	0	2	2	1			7			1			2						1	0	0	0	0	0	0
10206116002	102061160	102061	1	2018	1	2018	2	8	1	0									2	1	0	0	0	6	60	1	2	1	2		7	1		1	2		2				1		1	0	0	0	0	0	0
10206116002	102061160	102061	1	2020	1	2020	1	8	1	0									2	1	0	0		6	60	1	1	1	7	7	7	2	2	2				1	2	2	4	1	1	0	0	0	0	0	0
10206117001	10206117	102061	1	2011	1	2011	2	8	1	0	1.53	50.2	78	8.31			6.75	6.5	1	1	0	0	0	7	0	2	1	1		7	7		1	1		2	2							1	0	0	0	0	0
10206117002	10206117	102061	2	2011	0	2011	2	8	1	0	1.5	41.4	77.8	12.06					2	1	0	0	0	5	120	1	1	1	2	7	7	2	2	1			2	2	1					1	0	0	0	0	0
10206117002	102061170	102061	2	2013	1	2013		8	0	0	1.48	45.3	80	11.47			4.37	4.86	2	1	0	0	0	2	60	1	1	1	4	7	7	2	2	2				1	2	2	1	1	1	1	0	0	0	0	0
10206117101	102061171	102061	1	2013	1	2013		8	0		1.506	48.1	73.8	13.65			4.46	5.07		1	0	0	0																					0	0	0	0	0	0
10206117101	102061171	102061	1	2015	1	2015		8	1		1.514	45.9	76	12.38			6	4.71		1	0	0	0																					0	0	0	0	0	0
10206118001	10206118	102061	2	2011	0	2011	2	8	1	0	1.61	60	78	10.6						0	1	0	0	3	0																			1	0	0	0	0	0
10206118001	102061180	102061	2	2013	0	2013		8	1	0	1.594	60	81	7.34						0	0	0	0	4	0																			0	2	0	0	0	0
10206118001	102061180	102061	2	2015	0	2015		8	1	0	1.599	65.7	90	5.79						0	0	0	0	5	0																			1	2	0	0	0	0
10206118001	102061180	102061	2	2018	0	2018	2	8	1	0									2		0	0	0	5	0	1	1	1	7	7	7	2	2	2				1	2	2	1	1	1	0	2	0	0	0	0
10206118001	102061180	102061	2	2020	0	2020	1	8	1	0									2	1	0	0		3	1	1	1	1	1	1	7	1	2	2	2				2	2	1	1	1	1	2	0	0	0	0
10206118002	10206118	102061	1	2011	0	2011	2	8	1	1	1.65	61	80	6.65						0	0	0	0	7	0																			0	0	0	0	0	0
10206118002	102061180	102061	1	2013	0	2013		8	1	1	1.636	61.3	73.4	6.82						1	0	0	0	6	0																			0	0	3	0	0	0
10206118002	102061180	102061	1	2015	0	2015		8	1	1	1.64	59.5	78.5	4.54						1	0	0	3	6	40																			0	0	0	0	0	0
10206118002	102061180	102061	1	2018	0	2018	2	8	1	1									2	1	0	0	3	6	0	1	1	1	3	7	7	2	1	1		1	2	2			1	1	3	0	0	0	0	0	0
10206118002	102061180	102061	1	2020	0	2020	1	8	1	1									2	1	0	0		6	20	1	1	1	6	7	7	1	1	2	2	2				1	3	1	1	1	0	3	0	5	0
10206119001	10206119	102061	2	2011	0	2011	2	8	1	0	1.48	38	62	9.96			3.43	3.84		0	0	0	0	2	0																			0	0	0	0	0	0
10206119001	102061190	102061	2	2013	0	2013		8	1	0	1.525	34.2	75	14.9			3.79	3.53		0	0	0	0	5	0																			0	0	0	0	0	0
10206119001	102061190	102061	2	2015	0	2015		8	1	0	1.508	32.2	59	14.35			1.59	2.9		0	0	0	0	2	0																			1	0	0	0	0	0
10206119001	102061190	102061	2	2018	0	2018	2	8	1	0									0		0	0	0	1	0	2	2	2																0	0	0	0	0	0
10206119001	102061190	102061	2	2020	0	2020	1	8	1	0									0	0	0	0		1	0	2	2	1			7			1			2						1	0	0	0	0	0	0
10206119002	10206119	102061	1	2011	1	2011	2	8	1	0	1.65	52	65	8.41			2.84	3.25		0	1	0	0	8	0																			1	2	0	0	0	0
10206119002	102061190	102061	1	2013	1	2013		8	1	0	1.66	50.7	75	10.31			3.81	3.6		0	0	0	0	5	0																			0	2	0	0	0	0
10206119002	102061190	102061	1	2015	1	2015		8	1	0	1.666	47	74.6	7.5			1.78	1.66		1	0	0	0	6	0																			0	2	0	0	0	0
10206119002	102061190	102061	1	2018	1	2018	2	8	1	0									0		0	0	0	3	60	2	2	1			7			2						1			3	1	2	0	0	0	0
10206119002	102061190	102061	1	2020	1	2020	1	8	1	0									0	0	0	0		5	0	2	2	1			5			1			2						2	0	2	0	0	0	0
10206120001	10206120	102061	2	2011	0	2011	2	8	1	0	1.62	52	74	8.34						0	0	0	0	4	0																			0	0	0	0	0	0
10206120001	102061200	102061	2	2013	0	2013		8	1	0	1.63	53.3	72	10.06						0	0	0	0	5	0																			0	0	3	0	0	0
10206120001	102061200	102061	2	2015	0	2015	2	8	1	0	1.588	52.6	84	9.08						0	0	1	0	7	0																			1	0	3	0	0	6
10206120001	102061200	102061	2	2018	0	2018	2	8	1	0									2		0	0	0	7	0	1	1	1	7	7	7	2	2	2				2	1	1	1	1	1	1	0	3	0	0	0
10206120001	102061200	102061	2	2020	0	2020	1	8	1	0									2	0	0	0		5	0	1	1	1	5	7	7	2	2	2				2	1	1	1	1	1	1	0	3	0	0	6
10206120002	10206120	102061	1	2011	0	2011	2	8	1	0	1.6	58	80	7.09						1	0	0	0	4	0																			0	0	0	0	0	0
10206120002	102061200	102061	1	2013	0	2013		8	1	0	1.592	61.9	83	9.81						0	0	1	0	8	0																			0	0	0	0	0	6
10206120002	102061200	102061	1	2015	0	2015		8	1	0	1.595	60.2	87	11.5						0	0	0	0	7	0																			1	0	0	0	0	0
10206120002	102061200	102061	1	2018	0	2018	2	8	1	0									2		0	0	0	6	0	1	2	1	7		7	2		1			2	2			1		1	0	0	3	0	0	0
10206120002	102061200	102061	1	2020	0	2020	1	8	1	0									2	0	0	0		6	0	1	2	1	7		7	2		1			2	2			1		1	0	0	3	0	0	6
10206121001	10206121	102061	1	2011	1	2011	2	8	1	0	1.65	62	84	7.49						1	0	0	0	4	90																			1	2	0	0	0	0
10206121001	102061210	102061	1	2013	1	2013		8	1	0	1.652	69.7	90.8	7.15						1	0	0	0	3	90																			1	2	3	0	0	0
10206121001	102061210	102061	1	2015	1	2015		8	1	0	1.666	68.6	94.6	9.47					2	1	0	0	0	2	90	1	1	1	2	7	7	1	1	1	2	2	2				1	1	1	1	2	3	0	0	0
10206121001	102061210	102061	1	2018	1	2018	2	8	1	0									2	1	0	0	3	2	30	1	1	1	2	7	7	1	1	1	2	1	2				4	4	1	1	2	3	0	0	6
10206121001	102061210	102061	1	2020	1	2020	1	8	1	0									0	1	0	0		3	30	2	2	1			7			1			2						3	1	0	0	0	0	0
10206121002	10206121	102061	2	2011	0	2011	2	8	1	0	1.56		82.2	6.07						1	0	0	0	10	60																			1	0	0	0	0	0
10206121002	102061210	102061	2	2013	0	2013		8	1	0	1.535	60.3	83.6	7.13						1	0	0	0	7	0																			1	0	0	0	0	0
10206121002	102061210	102061	2	2015	0	2015	2	8	1	0	1.545	62.7	92.1	10.28					2	1	0	0	0	8	0	1	1	1	7	2	7	2	1	1		1	2	1			1	1	1	1	0	0	0	0	0
10206121002	102061210	102061	2	2018	0	2018	2	8	1	0									2	1	1	0	0	6	0	1	1	1	7	7	7	2	1	1		2	2	2			1	4	1	1	0	0	0	0	0
10206121002	102061210	102061	2	2020	0	2020	1	8	1	0									2	1	0	0		8	20	1	1	1	3	4	7	2	1	1		2	1	1			1	1	1	1	0	0	0	0	0
10206122001	10206122	102061	2	2011	0	2011	2	8	0	0	1.44		76	14.78			5.5	4.25		0	0	0	0	2	0																			1	0	0	0	0	0
10206122002	102061220	102061	2	2013	1	2013	2	8	0	0	1.4409999999999998	43.1	73	9.34			3.66	4.38		0	0	0	0																					0	0	0	0	0	0
10206122002	102061220	102061	2	2015	1	2015		8	0	0	1.4409999999999998	43.1	80.5				4.2	3.75	2	0	0	1	0	2	0	1	1	1	3	2	7	1	1	2	2	2				2	1	1	4	1	0	0	0	0	0
10206122002	102061220	102061	2	2018	1	2018	2	8	0	0									0		0	1	0	4.5	0	2	2	1			7			1			2						3	0	0	0	0	0	0
10206122002	102061220	102061	2	2020	1	2020	1	8	0	0									0	0	0	1		5	0	2	2	2																0	0	0	0	0	0
10206123001	10206123	102061	2	2011	1	2011	2	8	1	0	1.515	44.6	71.6	10.94			3.65	3.88		1	0	1	0	8	0																			0	0	0	0	0	0
10206123001	102061230	102061	2	2013	1	2013		8	1	0	1.528	46.6	82.2	5.9			6.2	5.2		0	0	0	3	6	0																			1	0	0	0	0	0
10206123001	102061230	102061	2	2015	1	2015		8	1	0										1	0	1	0	7	0																			0	0	0	0	0	0
10206123001	102061230	102061	2	2018	1	2018	2	8	1	0									2	1	0	1	0	7	0	1	1	1	7	7	7	2	2	2				2	2	2	1	4	4	1	0	0	0	0	0
10206123001	102061230	102061	2	2020	1	2020	1	8	1	0									2	1	0	0		6	0	1	1	2	7	7		2	2					2	1		1	1		0	0	0	0	0	0
10206123002	10206123	102061	1	2011	0	2011	2	8	1	0	1.65	68.4	88	10.91			3.91	3.82		1	0	1	1	8	0																			0	0	0	0	0	0
10206123002	102061230	102061	1	2013	0	2013		8	1	0	1.649	67.5	85.3	6.3			6.9	5.4		1	0	0	3	7	0																			1	0	3	0	0	6
10206123002	102061230	102061	1	2015	0	2015		8	1	0										1	0	0	0	8	0																			0	0	0	0	0	0
10206123002	102061230	102061	1	2018	0	2018	2	8	1	0									2	1	0	1	0	8	0	1	2	1	7		7	2		1			2	2			1		1	1	0	0	0	0	0
10206123002	102061230	102061	1	2020	1	2020	1	8	1	0									1	0	0	0		10	0	2	1	1		7	7		2	1			2		1			3	3	1	0	0	0	0	0
10206124001	10206124	102061	2	2011	1	2011	2	8	1	0	1.52	50.4	80	10.47						0	0	1	0	5	0																			1	0	0	0	0	0
10206124001	102061240	102061	2	2013	1	2013		8	1	0	1.508	52.2	85	12.62			2.88	3.41		0	0	1	0	7	0																			1	0	0	0	0	0
10206124001	102061240	102061	2	2015	1	2015		8	1	0	1.513	51.9	86.3	18.25			3.47	3.46		0	1	0	0	7	0																			0	0	0	0	0	0
10206124001	102061240	102061	2	2018	1	2018	2	8	1	0									2		0	0	0	7	180	1	1	1	4	7	7	2	1	1		1	2	1			1	1	1	0	0	0	0	0	0
10206124001	102061240	102061	2	2020	1	2020	1	8	1	0									2	0	0	0		6	90	1	1	1	7	7	7	2	2	1			2	2	2		4	4	4	0	0	0	0	0	0
10206124002	10206124	102061	1	2011	1	2011	2	8	1	0	1.61	50.7	67				10.19	11.31		1	1	1	0	7	60																			0	0	0	0	0	0
10206124002	102061240	102061	1	2013	1	2013		8	1	0	1.621	52.9	71	19.53			9.35	7.03		1	0	1	3	8	120																			0	0	0	0	0	0
10206124002	102061240	102061	1	2015	1	2015		8	1	0	1.6130000000000002	51.5	76				6.9	7.47		1	0	1	3	10	60																			0	0	0	0	0	0
10206124002	102061240	102061	1	2018	1	2018	2	8	1	0									0		0	1	0	6	60	2	2	2																0	0	0	0	0	0
10206124002	102061240	102061	1	2020	1	2020	1	8	1	0									0	1	0	1		5	90	2	2	1			7			1			2						4	0	0	0	0	0	0
10206125001	10206125	102061	2	2011	1	2011	2	8	0	0	1.5	35.8	62	11.25			6	5.54	0	0	0	0	0	4	0	2	2	1			5			1			1							1	0	0	0	0	0
10206125001	102061250	102061	2	2013	1	2013		8	0	0	1.48	31.7	65.4	10.93			4.03	3.88	1	1	0	0	0	7	30	2	1	1		7	7		2	1			2		1			4	3	1	0	0	0	0	0
10206126001	10206126	102061	2	2011	1	2011	2	8	1	0	1.493	44.6	73.8	12.28			2.93	3.16		1	0	0	0	8	0																			1	0	0	0	0	0
10206126001	102061260	102061	2	2013	1	2013		8	1	0	1.455	42.5	70	13.7			3.8	3.2		1	0	1	0		0																			1	0	0	0	0	0
10206126001	102061260	102061	2	2018	0	2018	2	8	1	0									0	1	0	0	0	8	120	2	2	2																1	0	0	0	0	0
10206126001	102061260	102061	2	2020	0	2020	1	8	0	0									0	1	0	0		9	0	2	2	2																0	0	0	0	0	0
10206126002	10206126	102061	1	2011	0	2011	2	8	1	0										1	1	0	0	8	0																			0	0	0	0	0	0
10206126002	102061260	102061	1	2013	1	2013		8	1	0										1	0	0	0																					0	0	0	0	0	0
10206126002	102061260	102061	1	2018	1	2018	2	8	1	0									0	1	0	0	0	20	120	2	2	2																0	0	0	0	0	0
10206127001	10206127	102061	1	2011	1	2011	2	8	1	0	1.52		83.2	23.84			5.97	5.97		1	0	0	0	7	0																			0	0	0	0	0	0
10206127001	102061270	102061	1	2013	1	2013		8	1	0	1.582	46.8	76.4	16.43			4.53	4.72		0	0	0	0																					0	0	0	0	0	0
10206127002	10206127	102061	2	2011	1	2011	2	8	1	0			81				5.94	7.25		0	0	0	0	2	0																			0	0	0	0	0	0
10206127002	102061270	102061	2	2013	1	2013		8	1	0	1.272	35.4	77	14.69			6.16	4.34		0	0	0	0																					0	0	0	0	0	0
10206127002	102061270	102061	2	2015	1	2015	1	8	0	0										0	0	0	0																					0	0	0	0	0	0
10206127002	102061270	102061	2	2018	1	2018	2	8	0	0									0		0	0	0	12	30	2	2	2																1	0	0	0	0	0
10206127002	102061270	102061	2	2020	1	2020	1	8	0	0									0	0	0	0		-1	30	2	2	2																0	0	0	0	0	0
10206128001	10206128	102061	1	2011	1	2011	2	8	1	0	1.625	57.8	78	7.66					2	1	0	1	0	5	0	1	1	1	7	7	7	2	1	1		2	1	2						0	0	0	0	0	0
10206128001	102061280	102061	1	2013	1	2013		8	1	0	1.638	58.1	79.2	9.04					2	1	0	1	0	7	30	1	1	1	7	7	7	2	1	1		1	2	2			1	1	1	0	0	0	0	0	0
10206128001	102061280	102061	1	2015	1	2015		8	1	0	1.634	57.4	79.3	6.03			2.82	2.32	2	1	0	1	0	7	0	1	1	1	7	7	7	2	1	1		2	2	2			1	1	1	0	0	0	0	0	0
10206128001	102061280	102061	1	2018	1	2018	1	8	1	0									2	1	0	0	0	4	0	1	2	1	7		7	2		1			2	2			1		1	0	0	0	0	0	0
10206128001	102061280	102061	1	2020	1	2020	1	8	1	0									2	1	0	1		4.5	0	1	1	1	7	6	4	2	2	2				2	2	1	1	1	3	0	0	3	0	0	6
10206128002	10206128	102061	2	2011	0	2011	2	8	1	0	1.4680000000000002	42.3	60.8	11.44					2	0	0	0	0	7	0	1	1	1	7	7	7	2	1	1		2	2	2						0	0	0	0	0	0
10206128002	102061280	102061	2	2013	0	2013		8	1	0	1.453	42.9	82.1	8.18					2	0	0	0	3	6	0	1	1	1	7	7	7	2	1	1		2	2	1			1	1	1	0	0	0	0	0	0
10206128002	102061280	102061	2	2015	0	2015		8	1	0	1.444	42.2	74.6	9.15					2	0	0	1	3	5	0	1	1	1	7	7	7	2	1	1		2	2	1	2		1	1	1	0	0	0	0	0	0
10206128002	102061280	102061	2	2018	0	2018	2	8	1	0									1		0	1	0	5	0	2	1	1		7	7		2	2					2	1		1	1	0	0	0	0	0	0
10206128002	102061280	102061	2	2020	0	2020	1	8	1	0									2	0	0	1		5	12	1	1	1	7	7	7	2	2	2				1	1	2	4	4	4	0	0	0	0	0	0
10206129001	102061290	102061	2	2013	0	2013	2	8	1	0	1.509	39.6	61	11.4						0	0	0	0	5	0																			0	0	3	0	0	0
10206129001	102061290	102061	2	2015	0	2015		8	1	0	1.5119999999999998	40.4	67.5	9.88					2	0	0	0	0	5	0	1	1	1	7	5	7	2	2	2				2	2	1	1	1	1	1	0	0	0	0	0
10206129001	102061290	102061	2	2018	0	2018	1	8	1	0									2		0	1	0	4	0	1	1	1	7	7	7	2	2	2				2	2	1	1	4	1	0	0	3	0	0	0
10206129001	102061290	102061	2	2020	0	2020	1	8	1	0									2	0	0	0		6	0	1	1	1	7	7	7	2	2	2				2	1	1	1	1	4	0	0	0	0	5	0
10206129002	102061290	102061	1	2013	0	2013	2	8	1	0	1.679	57.5	71	9.75						1	1	0	0	7	0																			0	0	0	0	0	0
10206129002	102061290	102061	1	2015	0	2015		8	1	0	1.685	60.1	80.5	7.6					2	1	0	0	0	6	0	1	1	1	7	7	7	2	2	1			2	2	1		1	1	1	0	0	0	0	0	0
10206129002	102061290	102061	1	2018	0	2018	2	8	1	0									2	1	0	1	0	5	0	1	1	1	7	7	7	2	2	1			2	2	2		1	4	1	0	0	3	0	0	0
10206129002	102061290	102061	1	2020	0	2020	1	8	1	0									2	1	0	1		8	0	1	1	1	7	7	7	2	2	1			2	2	1		1	1	1	1	0	3	0	5	0
10206130001	102061300	102061	1	2013	1	2013	2	8	0	0	1.565	48.5	76	8.87					2	1	0	0	0	7	0	1	1	1	3	1	4	2	2	1			2	2	2		1	2	1	1	0	0	0	0	0
10206130001	102061300	102061	1	2015	1	2015		8	0	0	1.557	49.7	75.7	13.9						1	0	0	0	5	0																			1	0	3	0	0	6
10206130001	102061300	102061	1	2018	1	2018	2	8	0	0									2	1	0	1	0	7	0	1	1	1	7	7	7	2	2	2				2	1	2	1	1	1	1	0	3	0	0	0
10206130001	102061300	102061	1	2020	1	2020	1	8	0	0									2	0	0	0		6	0	1	2	1	3		2	2		1			2	1			3		2	0	0	0	0	0	0
10206131001	102061310	102061	1	2015	1	2015		8	1	0	1.626	52.2	76.9	10.25						0	0	0	0	7	0																			1	2	0	0	0	0
10206131001	102061310	102061	1	2018	1	2018	2	8	1	0									2		0	0	0	7	60	1	2	1	7		7	2		1			2	2			1		1	0	0	0	0	0	0
10206131001	102061310	102061	1	2020	1	2020	1	8	1	0									2	0	0	0		8	20	1	2	1	5		7	2		1			2	1			1		2	0	2	3	0	0	0
10206131002	102061310	102061	2	2015	0	2015	1	8	1	0	1.481	51.8	84	10.59						0	0	0	0	5	0																			1	0	0	0	0	0
10206131002	102061310	102061	2	2018	0	2018	2	8	1	0									2		0	0	0	3	0	1	2	1	7		7	2		2				2		2	1		1	1	0	0	0	0	0
10206131002	102061310	102061	2	2020	0	2020	1	8	1	0									2	0	0	0		3	30	1	1	1	7	7	7	2	2	1			2	1	2		1	1	3	1	0	0	0	0	0
10206132001	102061320	102061	1	2015	1	2015	1	8	1	0	1.744	72.6	90.5	13.12					2	1	0	0	0	10	0	1	1	1	3	2	5	2	2	1			2	2	1		1	1	1	0	0	0	0	0	0
10206132001	102061320	102061	1	2018	1	2018	2	8	1	0									2	0	0	0	0	3	0	1	1	1	7	7	7	2	1	1		2	1	1			1	1	1	0	0	0	0	0	0
10206132001	102061320	102061	1	2020	1	2020	1	8	1	0									2	0	0	0		5	60	1	1	1	4	7	7	2	2	2				2	2	1	1	1	1	0	0	0	0	0	0
10206132002	102061320	102061	2	2015	0	2015		8	1	0	1.545	44.9	67.5	12.29					2	0	0	0	0	5	0	1	1	1	5	5	5	2	2	2				2	2	1	1	1	1	0	0	0	0	0	0
10206132002	102061320	102061	2	2018	0	2018	2	8	1	0									1		0	0	0	3	0	2	1	1		7	7		2	2					1	2		1	1	0	0	0	0	0	0
10206132002	102061320	102061	2	2020	0	2020	1	8	1	0									2	0	0	0		6	10	1	1	1	7	7	7	2	2	1			2	1	2		1	1	1	0	0	0	0	0	0
10206133001	102061330	102061	1	2015	1	2015		8	1	0	1.57	56.9	80.3	8.9						1	0	0	0	6	2																			0	0	3	0	0	0
10206133001	102061330	102061	1	2018	1	2018	2	8	1	0									2	1	0	0	1	5	0	1	1	1	7	7	7	2	1	1		2	2	2			1	1	1	1	0	3	0	0	6
10206133001	102061330	102061	1	2020	1	2020	1	8	1	0									2	1	0	1		4	60	1	1	1	3	7	3	2	2	1			2	1	1		4	4	4	0	0	3	0	0	0
10206133002	102061330	102061	2	2015	0	2015		8	1	0	1.5830000000000002	57.5	81.5	18.59						0	0	0	0	4	0																			0	0	0	0	0	0
10206133002	102061330	102061	2	2018	0	2018	2	8	1	0									2		0	0	0	3	0	1	1	1	7	7	7	2	2	1			2	1	1		1	1	1	0	0	0	0	0	6
10206133002	102061330	102061	2	2020	0	2020	1	8	1	0									2	0	0	0		4	0	1	1	1	7	2	7	2	2	2				2	2	2	1	1	1	0	0	0	0	0	0
10206134001	102061340	102061	1	2018	0	2018	1	8	1	0									1	0	0	0	0	5.5	30	2	1	1		7	7		2	1			2		2			1	1	0	0	0	0	0	0
10206134001	102061340	102061	1	2020	0	2020	1	8	1	0									2	0	0	1		6	0	1	2	1	7		7	2		1			2	2			1		1	0	0	0	0	0	0
10206134002	102061340	102061	2	2018	0	2018	1	8	1	0									2	0	0	0	0	3.5	0	1	1	1	7	7	7	2	2	2				2	1	1	1	1	1	0	0	0	0	0	0
10206134002	102061340	102061	2	2020	0	2020	1	8	1	0									2	0	0	0		7	0	1	2	1	7		7	2		1			2	2			1		1	0	0	0	0	0	0
10206135001	102061350	102061	1	2015	1	2015	1	8	1	0										1	0	0	0	8	160																			0	0	0	0	0	6
10206135001	102061350	102061	1	2018	1	2018	2	8	1	0									2	1	0	0	0	8	0	1	1	2	3	4		2	2					2	2		1	1		0	0	0	0	0	0
10206135001	102061350	102061	1	2020	1	2020	1	8	1	0									2	1	0	0		6	180	1	1	1	7	7	7	2	2	2				2	1	1	1	1	2	0	0	3	0	0	0
10206135002	102061350	102061	2	2015	0	2015		8	1	0	1.536	59	87	6.88						0	0	0	0	8	60																			0	2	0	0	0	6
10206135002	102061350	102061	2	2018	0	2018	2	8	1	0									2		0	0	0	8	30	1	1	1	3	7	6	2	1	1		1	2	2			1	1	1	0	0	0	0	0	0
10206135002	102061350	102061	2	2020	0	2020	1	8	1	0									2	0	0	0		8	90	1	1	1	7	7	7	2	1	1		1	2	2			4	4	2	0	0	0	0	0	0
10206201001	10206201	102062	1	2011	1	2011	2	9	1	0	1.57	58.4	78	10.56			4.42	4.35	0	1	0	0	0	11	0	2	2	2																0	0	0	0	0	0
10206201002	10206201	102062	2	2011		2011	2	9	1	0	1.43	40.5	68	12.06
10206202001	10206202	102062	2	2011	1	2011	2	8	0	0	1.4680000000000002	36.9	65.8	11.78			5.91	6.25		0	0	1	0	0	0																			1	0	0	0	0	0
10206202001	102062020	102062	2	2013	1	2013		8	0	0	1.494	33.9	68	10.65			4.57	3.31		0	0	0	0	6	0																			0	0	0	0	0	0
10206202001	102062020	102062	2	2015	1	2015		8	0	0										0	0	1	0	0	0																			0	0	0	0	0	6
10206202001	102062020	102062	2	2018	1	2018	2	8	0	0									1		0	0	0	0.5	0	2	1	1		7	7		1	2		2				2		4	3	0	0	0	0	0	0
10206202001	102062020	102062	2	2020	1	2020	1	8	0	0									0	0	0	0		2	0	2	2	1			2			1			2						3	0	0	0	0	0	0
10206203001	10206203	102062	1	2011	1	2011	2	8	0	0	1.66	49.5	75	7.38						1	0	1	0	8	30																			0	0	0	0	0	0
10206203001	102062030	102062	1	2013	1	2013		8	0	0	1.614	47.2	65	10.29						1	0	0	3	8	60																			1	2	0	0	0	0
10206203001	102062030	102062	1	2015	1	2015		8	0	0	1.621	50.3	78.5	10.6			3.18	2.96		1	0	0	3	8	90																			1	0	0	0	0	0
10206203001	102062030	102062	1	2018	1	2018	2	8	0	0									2	1	0	0	0	8	60	1	1	1	1	3	7	2	2	2				1	1	1	1	1	1	0	0	0	0	0	0
10206203001	102062030	102062	1	2020	1	2020	1	8	0	0									2	1	0	1		5	120	1	1	1	1	7	7	2	2	2				1	1	1	1	1	1	1	0	0	0	0	0
10206204001	10206204	102062	1	2011	1	2011	2	9	0	0	1.75	55	78	11.75						1	0	0	0	8	0																			0	0	0	0	0	0
10206204001	102062040	102062	1	2013	1	2013		8	0	0	1.765	64.2	78.2	14.911						1	0	0	0	4	0																			0	0	0	0	0	0
10206204001	102062040	102062	1	2015	1	2015		8	0	0	1.778	63.5	77.2	11.59						1	0	1	0	5	0																			0	0	3	0	0	6
10206204001	102062040	102062	1	2018	1	2018	2	8	0	0									1	0	0	1	0	6	0	2	1	1		7	7		1	1		2	2					1	1	0	0	0	0	0	0
10206204001	102062040	102062	1	2020	1	2020	1	8	0	0									1	1	0	0		6	0	2	1	1		7	7		2	2					1	2		1	1	0	0	0	0	0	0
10206205001	10206205	102062	1	2011		2011	2	9	1	0	1.59	60.2	85	9.44
10206205001	102062050	102062	1	2013	0	2013		8	1	0	1.602	57.7	85.6	8.78			4	3.22		0	0	1	0	4	0																			0	0	0	0	0	0
10206205001	102062050	102062	1	2015	1	2015		8	1	0	1.596	55.8	83	10.19			3.25	2.78		1	0	0	0	5	0																			0	0	0	0	0	0
10206205001	102062050	102062	1	2018	1	2018	2	8	1	0									2	1	0	0	0	5	0	1	1	1	7	7	7	2	2	1			2	2	1		1	1	1	0	0	0	0	0	0
10206205001	102062050	102062	1	2020	1	2020	1	8	1	0									2	1	0	1		9	0	1	1	1	7	7	7	2	2	1			1	2	2		3	3	3	0	0	0	0	0	0
10206205002	10206205	102062	2	2011		2011		9		0
10206205002	102062050	102062	2	2013	0	2013	2	8	1	0	1.5319999999999998	44.2	73	10.41						0	0	0	3	4	0																			0	0	0	0	0	0
10206205002	102062050	102062	2	2015	0	2015		8	1	0	1.538	42.4	72.3	9.72						0	0	1	0	7	0																			0	0	0	0	0	0
10206205002	102062050	102062	2	2018	0	2018	2	8	1	0									2		0	1	3	8	0	1	1	1	7	7	7	2	2	1			2	1	1		1	1	1	1	0	0	0	0	0
10206205002	102062050	102062	2	2020	0	2020	1	8	1	0									2	1	0	1		5	0	1	1	1	7	7	7	2	2	1			2	1	1		1	4	4	0	0	0	0	0	0
10206206002	10206206	102062	1	2011	1	2011	2	9	1	0									0	1	0	0	0	10	0	2	2	1			5			1			1							0	0	0	0	0	0
10206206002	102062060	102062	1	2013	1	2013		8	1	0	1.588	56.1	78.2	11.81			7.78	8.41	0	0	0	1	0	4	0	2	2	1			7			1			2						1	0	0	0	0	0	0
10206206002	102062060	102062	1	2015	1	2015		8	1	0	1.588	56.6	80.2	13.81			3.63	3.34		1	0	0	0	8	0																			0	0	0	0	0	0
10206206002	102062060	102062	1	2018	1	2018	2	8	1	0									0		0	0	0	10	0	2	2	1			6			2						2			1	0	0	0	0	0	0
10206206003	102062060	102062	2	2013	0	2013	2	8	1	0	1.54	44.3	77	11.31			4.63	4.56		1	0	0	0	6	0																			0	0	0	0	0	0
10206206003	102062060	102062	2	2015	0	2015		8	1	0	1.546	45.4	74	15.5			4.59	3.63		0	0	0	0	6	0																			0	0	0	0	0	0
10206206003	102062060	102062	2	2018	0	2018	2	8	1	0									1		0	0	0	9	0	2	1	1		7	5		2	2					2	1		1	1	0	0	0	0	0	0
10206206003	102062060	102062	2	2020	0	2020	1	8	0	0									1	0	0	0		6	0	2	1	2		4			2						1			3		0	0	0	0	0	0
10206207001	10206207	102062	2	2011	0	2011	2	8	0	0	1.543	42.3	74.6	16.31			3.9	3.65		1	0	1	0	2	0																			1	0	0	0	0	0
10206207001	102062070	102062	2	2013	0	2013		8	0	0	1.535	42.4	74	10.75			4.44	3.78		1	0	1	0	3	60																			1	0	0	0	0	0
10206207001	102062070	102062	2	2015	0	2015	2	8	0	0	1.545	42.3	75.5	15.22			3.09	2.72		1	0	1	0	7	0																			1	0	3	0	0	0
10206207001	102062070	102062	2	2018	0	2018	2	8	0	0									2	1	0	0	0	10	0	1	1	1	7	7	7	2	2	2				1	1	2	1	1	1	0	0	0	0	0	0
10206207001	102062070	102062	2	2020	0	2020	1	8	0	0									2	1	0	1		1	0	1	1	1	7	7	7	2	2	1			2	1	1		1	1	1	1	0	0	0	0	0
10206208001	10206208	102062	2	2011	1	2011	2	8	0	0	1.54	60.2	95.6				6.06	6.13	0	0	0	1	0	10	60	2	2	1			7			1			1							1	0	0	0	0	0
10206208001	102062080	102062	2	2013	1	2013		8	0	0	1.574	60.5	94.4	19.14			6.6	4.88	0	0	0	0	0	8	60	2	2	2																0	0	0	0	0	0
10206208001	102062080	102062	2	2015	1	2015		8	0	0										0	0	1	0																					0	0	0	0	0	0
10206208001	102062080	102062	2	2018	1	2018	2	8	0	0									0		0	0	0	3	0	2	2	2																0	0	0	0	0	0
10206208001	102062080	102062	2	2020	1	2020	1	8	0	0									0	0	0	0		5	180	2	2	2																0	0	0	0	0	0
10206209001	10206209	102062	2	2011	1	2011	2	8	0	0	1.536	50.1	81	13.25			8.19	6.94	0	1	0	1	0	8	120	2	2	1			7			2						2				0	0	0	0	0	0
10206210001	10206210	102062	2	2011	0	2011	2	8	0	0	1.46	40.7	68	12.03						0	0	0	0	2	0																			0	0	0	0	0	0
10206210001	102062100	102062	2	2013	0	2013		8	0	0	1.461	40.6	71	6.34			3.59	3.41		0	0	0	0	4	0																			0	0	0	0	0	0
10206210001	102062100	102062	2	2015	0	2015	2	8	0	0	1.463	39.9	63.5	8.72			2.13	2.78	1	0	0	0	0	5	0	2	1	1		1	7		2	2					2	2		1	1	0	0	0	0	0	0
10206210001	102062100	102062	2	2018	1	2018	2	8	0	0									2		0	1	0	5	0	1	1	1	7	7	7	2	1	2		2		2		2	1	4	1	0	0	3	0	0	0
10206210001	102062100	102062	2	2020	1	2020	1	8	0	0									2	0	0	0		3	0	1	1	1	1	6	4	2	2	1			2	2	2		3	3	1	0	0	0	0	0	0
10206211001	10206211	102062	1	2011	1	2011	2	9	1	0	1.64	57.7	78	9.16					2	1	0	0	0	5	20	1	1	1	7	7	7	2	2	2				2	2	2				1	0	0	0	0	0
10206211001	102062110	102062	1	2013	1	2013		8	1	0	1.643	57.3	77	7.25			3.03	2.9	1	1	0	1	0	8	0	2	1	1		7	7		2	2					1	1		1	1	0	0	0	0	0	0
10206211001	102062110	102062	1	2015	1	2015		8	1	0									2	1	0	0	0	4	0	1	2	1	7		7	2		1			2	2			1		1	0	0	0	0	0	0
10206211001	102062110	102062	1	2018	1	2018	2	8	1	0									2	1	0	0	0	4	0	1	1	1	7	7	7	2	2	2				2	2	1	1	3	3	0	0	3	0	0	0
10206211001	102062110	102062	1	2020	1	2020	1	8	1	0									2	1	0	0		5	0	1	1	1	7	7	7	2	2	1			1	2	1		1	1	3	1	0	0	0	0	0
10206211002	10206211	102062	2	2011	0	2011	2	9	1	0	1.58	56.8	78	8.47					2	0	0	0	0	5	0	1	1	1	4	6	7	1	2	1	1		2		2					1	0	0	0	0	0
10206211002	102062110	102062	2	2013	1	2013		8	1	0	1.57	54.8	79	7.72					2	0	0	1	3	6	0	1	2	1	7		5	2		1			2	2			1		1	0	0	0	0	0	0
10206211002	102062110	102062	2	2015	1	2015		8	1	0									2	0	0	1	0	5	0	1	1	1	7	7	7	2	2	2				2	1	1	3	3	3	0	0	0	0	0	0
10206211002	102062110	102062	2	2018	1	2018	2	8	1	0									1		0	0	3	4	0	2	1	1		7	7		2	2					2	2		4	3	0	0	0	0	0	0
10206211002	102062110	102062	2	2020	1	2020	1	8	1	0									2	1	0	0		4	0	1	1	1	5	7	7	2	2	2				1	1	1	3	1	1	0	0	0	4	0	0
10206212001	10206212	102062	2	2011	1	2011	2	9	1	0	1.52	53.1	80	11.9					0	0	0	0	0	8	0	2	2	1			5			1			1							0	0	0	0	0	0
10206212001	102062120	102062	2	2013	1	2013	2	8	1	0	1.506	51.5	84.2	8.59					2	0	0	0	0	10	0	1	2	2	7			2						2			1			0	0	0	0	0	0
10206212001	102062120	102062	2	2015	1	2015	2	8	1	0	1.501	54	92.2	9.73					2	1	0	1	0	6	60	1	1	1	2	2		2	2	2				2	2	1	1	1	1	0	0	0	0	0	0
10206212001	102062120	102062	2	2018	1	2018	2	8	1	0									2	0	0	0	0	8	0	1	1	1	5	2	7	2	2	1			2	2	2		1	1	1	0	0	0	4	0	0
10206212001	102062120	102062	2	2020	1	2020	1	8	1	0									0	0	0	1		7	120	2	2	1			7			2						2			3	0	0	0	0	0	0
10206212002	10206212	102062	1	2011	1	2011	2	9	1	0	1.61	67.5	82	11.03					1	1	0	0	0	8	0	2	1	1		5	7		2	2					2	2				1	0	0	0	0	0
10206212002	102062120	102062	1	2013	1	2013		8	1	0	1.592	67.3	91	7.13					2	1	0	0	0	8	0	1	2	2	7			2						2			1			1	0	0	0	0	0
10206212002	102062120	102062	1	2015	1	2015		8	1	0	1.575	71.6	94.5	8.02					2	1	0	1	0	6	0	1	1	1	7	7	7	1	2	2	1				2	1	1	1	1	0	0	0	0	0	0
10206212002	102062120	102062	1	2018	1	2018	2	8	1	0									2		0	0	0	7	0	1	1	1	7	7	7	2	2	1			2	2	2		1	1	1	0	0	0	0	0	0
10206212002	102062120	102062	1	2020	1	2020	1	8	1	0									2	0	0	0		8	0	1	1	1	7	7	7	2	2	1			2	2	2		1	1	1	0	0	0	0	0	0
10206213002	10206213	102062	1	2011	1	2011	2	9	1	0	1.62	50.9	62	9.59						0	0	0	0	8	0																			0	0	0	0	0	0
10206213002	102062130	102062	1	2013	1	2013		8	1	0	1.617	49.3	68	8.1						0	0	0	0	4	60																			0	0	0	0	0	0
10206213002	102062130	102062	1	2015	1	2015	2	8	1	0	1.668	49.9	72.1	7.82			3.01	2.34		0	0	0	0	6	60																			0	0	0	0	0	0
10206213002	102062130	102062	1	2018	1	2018	2	8	1	0									2		0	0	0	6	60	1	1	1	5	5	7	2	2	1			2	2	2		1	1	1	0	0	0	0	0	0
10206213002	102062130	102062	1	2020	1	2020	1	8	1	0									2	0	0	0		6	4	1	1	1	7	7	7	2	2	1			2	2	2		1	1	1	0	0	0	0	0	0
10206213003	102062130	102062	2	2013	0	2013	2	8	1	0	1.607	50.1	78	9						0	0	0	0	7.5	0																			0	0	0	0	0	0
10206213003	102062130	102062	2	2015	0	2015		8	1	0	1.602	48.2	75.7	8.38						0	0	0	0	6	0																			0	0	0	0	0	0
10206213003	102062130	102062	2	2018	0	2018	2	8	1	0									2	1	0	0	0	6	120	1	1	1	7	7	7	2	1	1		2	2	2			1	1	1	0	0	0	0	0	0
10206213003	102062130	102062	2	2020	0	2020	1	8	1	0									1	0	0	0		6	0	2	1	1		7	5		1	1		1	1					1	3	0	0	0	0	0	0
10206214001	10206214	102062	1	2011	1	2011	2	8	1	0	1.79	66.5	83.4	10.57					2	1	0	0	0	8	0	1	1	1	7	7	7	2	2	1			2	2	1	1				0	2	0	0	0	0
10206214001	102062140	102062	1	2013	1	2013		8	1	0	1.745	61	76	7.68					2	0	0	0	0	6	0	1	1	1	7	7	7	2	1	2		2		1		2	1	1	1	1	2	0	0	0	0
10206214001	102062140	102062	1	2015	1	2015		8	1	0	1.786	62.8	80.3	9.53						0	0	0	0	8	0																			0	0	0	0	0	0
10206214001	102062140	102062	1	2018	1	2018	2	8	1	0									2		0	0	0	5.5	0	1	1	1	7	7	7	2	2	2				1	2	1	1	1	1	0	0	0	0	0	0
10206214001	102062140	102062	1	2020	1	2020	1	8	1	0									2	0	0	1		8	0	1	2	1	7		7	2		2				2		2	1		1	0	0	0	0	0	0
10206214002	10206214	102062	2	2011	0	2011	2	8	1	0	1.5759999999999998	49	72.2	13.56					2	0	1	1	0	8	0	1	1	1	7	7	7	2	1	2		2		1		1				0	0	0	0	0	0
10206214002	102062140	102062	2	2013	0	2013		8	1	0	1.587	48.4	72	7.59					2	0	0	0	0	8	0	1	1	1	7	7	7	1	2	1	2		2		1		1	1	1	0	0	0	0	0	0
10206214002	102062140	102062	2	2015	0	2015		8	1	0	1.58	50.6	79	9.09			3.06	2.29		0	0	0	0	8	0																			0	0	0	0	0	0
10206214002	102062140	102062	2	2018	0	2018	2	8	1	0									2		0	0	0	6.5	0	1	1	1	7	7	7	2	2	2				1	1	1	1	1	1	0	0	0	0	0	0
10206214002	102062140	102062	2	2020	0	2020	1	8	1	0									2	0	0	0		9	0	1	1	2	7	3		2	2					2	2		3	3		0	0	0	0	0	0
10206215001	10206215	102062	1	2011	0	2011	2	9	1	0	1.69	56.7	76	7.57						0	0	0	0	8	0																			0	0	0	0	0	0
10206215001	102062150	102062	1	2013	0	2013		8	1	0	1.65	59.9	78	9.47						0	0	0	0	10	60																			0	2	0	0	0	0
10206215001	102062150	102062	1	2015	0	2015		8	1	0	1.67	59.9	83.5	10.43					2	0	0	0	0	6	0	1	1	1	5	5	7	2	2	2				2	2	2	1	1	3	0	0	0	0	0	0
10206215001	102062150	102062	1	2018	0	2018	1	8	1	0									2		0	0	3	6	0	1	1	1	5	7	7	2	1	2		2		2		2	1	4	2	0	0	0	0	0	0
10206215001	102062150	102062	1	2020	0	2020	1	8	1	0									2	0	0	1		8	0	1	1	1	7	7	7	2	1	2		2		2		2	2	1	2	0	0	0	0	0	0
10206215002	10206215	102062	2	2011	0	2011	2	9	1	0	1.54	64.6	86	9.35						0	0	0	0	8	0																			1	2	0	0	0	0
10206215002	102062150	102062	2	2013	0	2013		8	1	0	1.508	63.6	87.2	7.29						0	0	0	0	6	0																			1	2	0	0	0	0
10206215002	102062150	102062	2	2015	0	2015	2	8	1	0	1.505	65.5	96	6.9					2	0	0	0	0	8	0	1	1	1	1	5	7	2	2	1			2	1	1		3	1	1	0	0	0	0	0	0
10206215002	102062150	102062	2	2018	0	2018	1	8	1	0									2		0	0	0	6	0	1	1	1	3	2	7	2	2	1			1	2	2		1	4	1	0	0	0	0	0	0
10206215002	102062150	102062	2	2020	0	2020	1	8	1	0									2	0	0	0		6	0	1	1	1	5	7	7	2	2	2				2	2	2	1	1	3	0	0	0	0	0	0
10206216001	10206216	102062	2	2011	1	2011	2	8	1	0	1.535	34.2	63.4	12.6			2.81	3.75		1	0	0	0	5	0																			1	0	0	0	0	0
10206216001	102062160	102062	2	2013	1	2013		8	1	0	1.53	38.4	67	8.15			3.32	2.6		0	0	0	0	8	0																			1	0	0	0	0	0
10206216001	102062160	102062	2	2015	1	2015		8	1	0	1.527	38.2	71.4	9.97			3.28	2.91	2	0	0	1	0	9	0	1	1	1	7	6	5	2	2	2				1	2	2	3	2	2	0	0	0	0	0	0
10206216001	102062160	102062	2	2018	1	2018	2	8	1	0									1		0	0	0	9	0	2	1	1		7	7		2	2					2	1		1	1	1	0	3	0	0	0
10206216001	102062160	102062	2	2020	1	2020	1	8	0	0									2	0	0	0		5	0	1	1	1	5	5	7	2	1	1		2	2	1			3	3	3	1	0	0	0	0	0
10206216002	10206216	102062	1	2011	1	2011	2	8	1	0	1.65	48.2	75	19.04			5.25	5		1	0	1	0	7	0																			0	0	0	0	0	0
10206216002	102062160	102062	1	2013	1	2013		8	1	0	1.649	45.6	68.2	12.38			4.28	3.44		0	0	0	0	8	0																			0	0	0	0	0	0
10206216002	102062160	102062	1	2015	1	2015		8	1	0	1.641	47.9	71.4	12.31			3.66	3.28	0	1	0	0	0	8	0	2	2	2																1	0	0	0	0	0
10206216002	102062160	102062	1	2018	1	2018	2	8	1	0									0	1	0	0	0	4	0	2	2	1			7			2						2			1	0	0	0	0	0	0
10206217001	10206217	102062	2	2011		2011	2	9	1	0																																		0	0	0	0	0	0
10206217001	102062170	102062	2	2013	0	2013		8	1	0	1.347	35.8	83	10.44			7.25	5.56		0	0	1	0																					0	0	0	0	0	0
10206217001	102062170	102062	2	2015	0	2015		8	1	0	1.335	34.7	76.8	10.13			4.16	4.31		0	0	1	0	3	60																			0	0	0	0	0	0
10206217001	102062170	102062	2	2018	1	2018	2	8	1	0									1		0	0	2	2.5	0	2	1	1		7	7		2	2					2	1		1	1	0	0	0	0	0	0
10206217001	102062170	102062	2	2020	1	2020	1	8	1	0									1	0	0	0		5	0	2	1	1		7	7		1	1		1	2					4	4	0	0	0	0	0	0
10206217002	10206217	102062	1	2011		2011	2	9	1	0
10206217002	102062170	102062	1	2013	1	2013	2	8	1	0	1.511	48.7	72	9.47			2.53	3.41		0	0	1	0	5	60																			0	0	0	0	0	0
10206217002	102062170	102062	1	2015	1	2015		8	1	0	1.515	48.9	75.6	8.43			2.56	2.54		0	0	1	0	5	60																			0	0	0	0	0	0
10206217002	102062170	102062	1	2018	1	2018	2	8	1	0									1		0	1	0	4.5	60	2	1	1		7	7		2	1			2		2			1	1	0	0	0	0	0	0
10206217002	102062170	102062	1	2020	1	2020	1	8	1	0									2	0	0	0		4	60	1	2	1	5		5	2		1			2	2			1		1	0	0	0	0	0	0
10206218001	10206218	102062	1	2011	1	2011	2	9	1	0	1.68		76	9.88					1	0	0	0	0	10	0	2	1	1		7	7		2	2					1	2				0	0	0	0	0	0
10206218001	102062180	102062	1	2013	1	2013		8	1	0	1.685	55.4	82	7.47					2	1	0	1	0	7	0	1	1	1	7	7	7	2	1	1		1	1	2			1	1	1	0	0	0	0	0	0
10206218001	102062180	102062	1	2015	1	2015		8	1	0	1.682	68.4	91.6	7.25					2	1	0	1	0	7	0	1	1	1	7	7	7	2	2	2				1	2	2	1	1	1	0	0	0	0	0	0
10206218001	102062180	102062	1	2018	1	2018	2	8	1	0									2	1	1	1	0	8.5	0	1	1	1	7	7	7	2	2	1			2	2	1		1	1	1	0	0	0	0	0	0
10206218001	102062180	102062	1	2020	1	2020	1	8	1	0									2	1	0	0		9	0	1	1	1	7	7	7	2	2	1			1	1	1		1	1	1	0	0	0	0	0	0
10206218002	10206218	102062	2	2011	0	2011	2	9	1	0	1.52	44.9	70	9.91					0	0	0	0	0	8	0	2	2	1			7			2						2				0	0	0	0	0	0
10206218002	102062180	102062	2	2013	0	2013		8	1	0	1.519	44.3	68	8.54					2	0	0	0	0	9	0	1	1	1	7	7	7	2	1	1		2	2	1			1	1	1	0	0	0	0	0	6
10206218002	102062180	102062	2	2015	0	2015	2	8	1	0	1.518	43.5	81	8.93					2	0	0	0	0	7	0	1	1	1	7	7	7	2	2	2				2	1	1	1	1	1	0	0	0	0	0	0
10206218002	102062180	102062	2	2018	0	2018	2	8	1	0									2		0	0	0	9	0	1	1	1	3	7	7	2	1	1		2	2	2			1	1	3	0	0	3	0	0	0
10206218002	102062180	102062	2	2020	0	2020	1	8	1	0									1	0	0	0		8	0	2	1	1		7	7		2	1			2		1			1	3	0	0	0	0	0	0
10206219001	10206219	102062	1	2011	1	2011	2	9	1	0	1.58	55.1	75	17.1			4.07	3.88	0	1	0	0	0	4	0	2	2	1			7			1			1							1	0	0	0	0	0
10206219001	102062190	102062	1	2013	1	2013		8	1	0	1.578	58.5	91	6.3			6.7	5.3	2	1	0	0	0	4	0	1	1	1	7	7	7	2	2	1			1	2	2		1	1	1	0	0	0	0	0	0
10206219001	102062190	102062	1	2015	1	2015		8	1	0	1.589	58.8	84.2	12.13			4.16	3.75	0	1	0	0	0	7	0	2	2	1			7			2						1			1	0	0	0	0	0	0
10206219001	102062190	102062	1	2018	1	2018	2	8	1	0									2	1	0	1	3	5	0	1	1	1	7	7	7	2	2	1			2	1	2		1	4	1	1	0	0	0	0	0
10206219001	102062190	102062	1	2020	1	2020	1	8	1	0									2	1	0	0		4.5	0	1	1	1	7	4	4	2	2	2				2	1	2	1	1	1	1	0	0	0	0	0
10206219002	10206219	102062	2	2011	0	2011	2	9	1	0	1.46	50.4	68	14.31			6.47	5.06		1	0	0	0	3	0																			0	0	0	0	0	0
10206219002	102062190	102062	2	2013	0	2013		8	1	0	1.462	55.4	79	10			4.03	4.44		1	0	0	0	1.5	0																			1	0	3	0	0	0
10206219002	102062190	102062	2	2015	0	2015		8	1	0	1.449	54.7	91.3	12.44			2.76	2.59	2	0	0	0	0	4	0	1	1	1	5	7	7	2	2	2				2	2	2	1	1	1	0	0	0	0	0	0
10206219002	102062190	102062	2	2018	0	2018	2	8	1	0									2	1	0	0	0	3	0	1	1	1	7	7	7	2	2	1			2	2	1		1	4	1	0	0	0	0	0	0
10206219002	102062190	102062	2	2020	0	2020	1	8	1	0									0	1	0	0		3	0	2	2	1			7			2						1			1	0	0	0	0	0	0
10206220001	10206220	102062	2	2011		2011	2	9	1	0	1.52	43.5	76	14.08			5.31	5.28																										0	0	0	0	0	0
10206220001	102062200	102062	2	2013	1	2013		8	1	0	1.55	41.9	72	10.43			2.53	2.25		0	0	0	3	7	0																			0	0	0	0	0	0
10206220001	102062200	102062	2	2015	1	2015		8	1	0	1.538	42.1	70.5	7.56			3.53	2.4	2	1	0	0	3	10	0	1	1	1	7	7	7	2	1	1		1	1	1			3	3	1	1	0	0	0	0	0
10206220001	102062200	102062	2	2018	1	2018	2	8	1	0									2	0	0	1	0	4	0	1	1	1	7	7	7	2	1	1		2	2	1			1	4	1	0	0	0	0	0	0
10206220001	102062200	102062	2	2020	1	2020	1	8	1	0									2	1	0	0		4	0	1	1	1	7	7	7	2	1	1		2	2	1			1	1	1	0	0	0	0	0	0
10206220002	10206220	102062	1	2011		2011	2	9	1	0	1.61	51.7	75	11.62			4.32	5
10206220002	102062200	102062	1	2013	1	2013		8	1	0	1.62	50.2	74	7.22			2.81	2		0	0	0	3	4	0																			0	0	0	0	0	0
10206220002	102062200	102062	1	2015	1	2015		8	1	0	1.609	52.7	82.7	5.34			3.63	3.47	2	0	0	0	3	6	0	1	2	1	2		7	2		2				2		2	1		1	0	0	0	0	0	0
10206220002	102062200	102062	1	2018	1	2018	2	8	1	0									2		0	0	3	4	0	1	2	1	1		7	2		1			2	2			1		4	0	0	0	0	0	0
10206220002	102062200	102062	1	2020	1	2020	1	8	1	0									2	1	0	0		6	0	1	1	1	2	5	7	2	1	1		1	2	1			2	2	2	0	0	0	0	0	0
10206221001	10206221	102062	1	2011	1	2011	2	8	1	0	1.64		80	11.03					2	0	0	0	0	8	0	1	1	1	7	7	7	2	2	1			2	2	2					0	0	0	0	0	0
10206221001	102062210	102062	1	2013	1	2013		8	1	0	1.645	57	77	8.78					2	0	0	0	0	7	0	1	2	1	4		7	2		1			2	1			1		1	1	0	0	0	0	0
10206221001	102062210	102062	1	2015	1	2015		8	1	0	1.642	54.8	78.8	13.35						1	0	0	0	10	0																			0	0	0	0	0	0
10206221001	102062210	102062	1	2018	1	2018	2	8	1	0									2	0	0	1	0	8	0	1	1	1	7	7	7	2	1	2		1		2		2	1	4	1	0	0	0	0	0	0
10206221001	102062210	102062	1	2020	1	2020	1	8	1	0									2	0	0	0		9	0	1	2	2	7			2						2			1			1	0	0	0	0	0
10206221002	10206221	102062	2	2011	0	2011	2	8	1	0	1.52		78.4	13.09					2	0	0	0	0	8	0	1	1	1	3	7	7	2	2	1			2	1	2					0	0	0	0	0	0
10206221002	102062210	102062	2	2013	0	2013		8	1	0	1.525	57.9	26.6	6.5					2	0	0	0	0	6	0	1	1	1	5	5	7	2	2	1			2	1	1		1	1	1	0	0	0	0	0	0
10206221002	102062210	102062	2	2015	0	2015		8	1	0	1.528	55.1	88.1	12.66						0	0	0	0	6	0																			0	0	0	0	0	0
10206221002	102062210	102062	2	2018	0	2018	2	8	1	0									2		0	0	0	5.5	0	1	1	1	3	7	7	2	1	1		2	2	1			1	3	1	0	0	0	0	0	0
10206221002	102062210	102062	2	2020	0	2020	1	8	1	0									2	0	0	0		5	0	1	1	1	1	7	7	1	1	1	2	2	1				3	1	1	1	0	0	0	0	0
10206222001	10206222	102062	1	2011	1	2011	2	8	1	0	1.6269999999999998	44.8	65	14.25						1	0	1	0	12	120																			1	0	0	0	0	0
10206222001	102062220	102062	1	2013	1	2013		8	0	0	1.62	41.3	68.4	22			5.75	5		0	0	1	0	3	0																			0	0	0	0	0	0
10206222001	102062220	102062	1	2015	1	2015		8	0	0										1	0	1	0	9	0																			0	0	0	0	0	0
10206222001	102062220	102062	1	2018	1	2018	2	8	0	0									0		0	1	0	4	60	2	2	2																0	0	0	0	0	0
10206222001	102062220	102062	1	2020	1	2020	1	8	0	0									1	0	0	0		4	0	2	1	1		1	2		1	2		2				1		3	3	0	0	0	0	0	0
10206222002	10206222	102062	2	2011	1	2011	2	8	1	0	1.513	47	89							1	0	0	0	1	0																			1	0	0	0	0	0
10206223001	10206223	102062	1	2011	0	2011	2	9	1	0	1.65	48.5	72	9.34			4.87	3.86		0	0	0	0	8	0																			0	0	0	0	0	0
10206223001	102062230	102062	1	2013	1	2013		8	1	0	1.629	45	75.2	11.53			5.91	2.58		0	0	0	0	7	0																			0	0	0	0	0	0
10206223001	102062230	102062	1	2015	1	2015		8	1	0	1.638	49.3	74.5	13			3.87	3.62	2	0	0	0	0	8	0	1	2	1	7		7	2		2				2		2	1		1	1	0	0	0	0	0
10206223001	102062230	102062	1	2018	1	2018	1	8	1	0									1		0	0	0	6	0	2	1	1		7	7		2	2					2	1		1	1	1	0	0	0	0	0
10206223001	102062230	102062	1	2020	1	2020	1	8	1	0									1	0	0	0		6	0	2	1	1		7	7		2	1			2		2			1	3	0	0	0	0	0	0
10206223002	10206223	102062	2	2011	0	2011	2	9	1	0	1.46	62.7	82	12.25						0	0	0	0	6	0																			0	0	0	0	0	0
10206223002	102062230	102062	2	2013	0	2013		8	1	0	1.47	63.6	94	12.5			4.22	3.69		0	0	0	0	3	0																			1	0	0	0	0	0
10206223002	102062230	102062	2	2015	0	2015		8	1	0	1.464	63.2	99.5	9.72			2.69	3	2	0	0	0	0	5	0	1	1	1	7	7	7	2	2	2				2	2	2	1	1	1	0	0	0	0	0	0
10206223002	102062230	102062	2	2018	0	2018	2	8	1	0									1		0	0	0	2.5	0	2	1	1		7	7		2	2					1	1		3	3	1	0	0	0	0	0
10206223002	102062230	102062	2	2020	0	2020	1	8	1	0									1	0	0	0		3	0	2	1	1		7	7		2	2					1	1		3	1	0	0	0	0	0	0
10206224001	10206224	102062	1	2011	1	2011	2	8	1	0	1.5490000000000002	42.9	71.4	9.5			3.12		2	0	0	1	0	9	0	1	1	1	7	7	7	2	2	2				2	2	2				0	0	0	0	0	0
10206224001	102062240	102062	1	2013	1	2013		8	1	0	1.561	39.7	67.8	7.22			3.03	5.4	2	0	0	0	0	9	0	1	1	1	7	7	7	2	2	2				2	2	2	1	1	1	1	0	0	0	0	0
10206224001	102062240	102062	1	2015	1	2015		8	1	0	1.574	40.5	66.5	8.47			2.44	2.31		0	0	0	0	9	0																			0	0	3	0	0	0
10206224001	102062240	102062	1	2018	1	2018	2	8	1	0									2		0	0	0	8	0	1	2	1	7		7	2		2				2		2	1		1	0	0	0	0	0	0
10206224001	102062240	102062	1	2020	1	2020	1	8	1	0									2	1	0	0		6	0	1	1	1	7	7	7	2	2	2				2	1	1	1	1	1	0	0	0	0	0	0
10206224002	10206224	102062	2	2011	0	2011	2	8	1	0	1.4480000000000002	39.9	72	13.5					2	0	0	0	0	9	0	1	1	1	7	7	7	2	2	1			2	2	2					0	0	0	0	0	0
10206224002	102062240	102062	2	2013	0	2013		8	1	0	1.43	36.7	85.4	11.46			5.59	3.97	2	0	0	0	0	9	0	1	1	1	7	7	7	2	2	2				1	2	1	1	1	1	0	0	0	0	0	0
10206224002	102062240	102062	2	2015	0	2015		8	1	0	1.432	37.1	69.4	14.81						0	0	0	0	10	0																			0	0	0	0	0	0
10206224002	102062240	102062	2	2018	0	2018	2	8	1	0									2		0	1	0	8	0	1	1	1	7	7	7	2	2	1			2	2	1		1	4	1	0	0	0	0	0	0
10206224002	102062240	102062	2	2020	0	2020	1	8	1	0									2	1	0	1		7	0	1	1	1	7	7	7	2	2	2				2	1	2	1	4	3	0	0	0	0	0	0
10206225001	10206225	102062	2	2011	1	2011	2	8	0	0	1.535	50.2	86.6	21.12			4.59	2.91	1	0	0	1	0	8	0	2	1	1		3	7		1	1		2	1							1	0	0	0	0	0
10206225001	102062250	102062	2	2013	1	2013		8	0	0	1.539	50.5	90	14.12			5.97	3.41	1	0	0	1	0	4	0	2	1	1		3	7		2	2					1	1		2	1	1	0	0	0	0	0
10206225001	102062250	102062	2	2015	1	2015		8	0	0	1.52	48	80	10.53			4.35	4.29	1	0	0	1	3	6	0	2	1	1		7	7		2	2					2	1		4	4	0	0	0	0	0	0
10206225001	102062250	102062	2	2018	1	2018	2	8	0	0									1		0	0	0	3	0	2	1	2		7			2						2			4		0	0	0	0	0	0
10206225001	102062250	102062	2	2020	1	2020	1	8	0	0									0	0	0	1		6	0	2	2	1			7			1			2						3	0	0	0	0	0	0
10206226001	10206226	102062	1	2011	1	2011	2	8	1	0	1.56	56	76.2	8.94					2	1	1	1	0	5	0	1	1	1	7	7	7	2	2	1			2	2	2					0	0	0	0	0	0
10206226001	102062260	102062	1	2013	1	2013		8	1	0	1.584	51.6	75	2.08					2	1	0	0	0	5	0	1	1	1	7	7	7	2	2	1			2	2	1		1	1	1	0	0	0	0	0	0
10206226001	102062260	102062	1	2015	1	2015		8	1	0	1.591	54.4	76.5	9.19						1	0	1	0	5.5	0																			0	0	0	0	0	0
10206226001	102062260	102062	1	2018	1	2018	1	8	1	0									2	0	0	0	3	5	0	1	1	1	7	2	7	2	1	1		2	2	1			1	4	1	0	0	0	0	0	0
10206226001	102062260	102062	1	2020	1	2020	1	8	1	0									2	0	0	1		4	0	1	1	1	7	7	7	2	1	2		2		2		1	1	4	4	0	0	0	0	0	0
10206226002	10206226	102062	2	2011	1	2011	2	8	1	0									2	0	0	1	0	5	0	1	1	1	7	7	7	2	2	1			2	2	2					0	0	0	0	0	0
10206226002	102062260	102062	2	2013	1	2013		8	1	0	1.57	48.9	66	8.15					2	0	0	0	0	5	0	1	1	1	7	7	7	2	2	1			2	2	1		1	1	1	1	0	0	0	0	0
10206226002	102062260	102062	2	2015	1	2015		8	1	0	1.574	48.3	66	10.6						0	0	0	0	4	0																			0	0	0	0	0	0
10206226002	102062260	102062	2	2018	1	2018	2	8	1	0									2		0	0	3	3	0	1	1	1	3	7	7	2	1	2		1		2		1	1	4	1	0	0	0	0	0	0
10206226002	102062260	102062	2	2020	1	2020	1	8	1	0									2	0	0	0		6	0	1	1	1	7	7	7	2	1	2		1		2		1	4	4	4	0	0	0	0	0	0
10206227001	10206227	102062	2	2011	0	2011	2	8	1	0	1.548	62.6	90	15.34						0	0	0	0	7	0																			0	0	0	0	0	0
10206227001	102062270	102062	2	2013	0	2013		8	1	0	1.539	61.1	86.4	4.52						0	0	1	0	5	0																			0	0	0	0	0	0
10206227001	102062270	102062	2	2015	0	2015		8	1	0	1.54	61.8	91.5	8.4						0	0	0	0	5	0																			0	0	0	0	0	0
10206227001	102062270	102062	2	2018	0	2018	1	8	0	0									2		1	0	0	4	0	1	1	1	7	7	7	2	1	2		2		2		1	1	1	1	0	0	0	0	0	0
10206227001	102062270	102062	2	2020	0	2020	1	8	0	0									2	0	0	0		5	0	1	1	1	7	7	7	2	2	1			2	2	1		1	1	1	0	0	3	0	0	0
10206227002	10206227	102062	1	2011	1	2011	2	8	1	0	1.665	55.4	75.4	11.16						0	0	0	0	6	0																			1	0	0	0	0	0
10206227002	102062270	102062	1	2013	1	2013	2	8	1	0	1.6980000000000002	52	74	12.47						0	0	0	0	8	0																			1	0	0	0	0	0
10206227002	102062270	102062	1	2015	1	2015		8	1	0	1.685	51.3	73.5	9.88						0	0	0	0	6.5	0																			0	0	0	0	0	0
10206228001	102062280	102062	1	2013	1	2013	2	8	1	0	1.546	50.8	75	12.65						1	0	0	0	8	0																			0	0	0	0	0	0
10206228001	102062280	102062	1	2015	1	2015		8	1	0	1.548	51.6	74.8	8.47						1	1	1	0	8	0																			0	0	0	0	0	0
10206228001	102062280	102062	1	2018	1	2018	2	8	1	0									2	1	0	0	3	8	0	1	1	1	4	7	7	2	2	1			2	2	2		1	1	1	0	0	0	0	0	0
10206228001	102062280	102062	1	2020	1	2020	1	8	1	0									2	1	0	0		4	0	1	2	1	7		7	2		2				2		1	1		1	0	0	0	0	0	0
10206228002	102062280	102062	2	2013	0	2013	2	8	1	0	1.463	62.3	94.4	9.72						0	0	1	0	8	0																			0	0	0	0	0	0
10206228002	102062280	102062	2	2015	0	2015		8	1	0			98.4							0	0	0	0	8	0																			0	0	0	0	0	0
10206228002	102062280	102062	2	2018	0	2018	2	8	1	0									1		0	0	3	8	0	2	1	1		7	7		2	1			2		2			1	1	0	0	0	0	0	0
10206228002	102062280	102062	2	2020	0	2020	1	8	1	0									0	0	0	0		9	0	2	2	1			1			1			2						3	0	0	0	0	0	0
10206229001	102062290	102062	2	2013	0	2013	2	8	1	0	1.48	44.2	68	7.38						0	0	0	0	8	0																			0	0	0	0	0	0
10206229001	102062290	102062	2	2015	0	2015		8	1	0	1.469	46.5	74.4	8.06						0	0	0	0	8	120																			0	0	0	0	0	0
10206229001	102062290	102062	2	2018	0	2018	2	8	1	0									2		0	0	0	6	0	1	1	1	7	3	7	2	2	1			2	2	2		1	1	1	0	0	0	0	0	0
10206229001	102062290	102062	2	2020	0	2020	1	8	1	0									0	0	0	0		8	0	2	2	2																0	0	0	0	0	0
10206229002	102062290	102062	1	2013	1	2013	2	8	1	0	1.65	56.9	75	9.34						0	0	0	0	6	0																			0	0	0	0	0	0
10206229002	102062290	102062	1	2015	1	2015		8	1	0	1.651	55.6	73.5	9.75						1	0	0	0	7	60																			0	0	0	0	0	0
10206229002	102062290	102062	1	2018	1	2018	2	8	1	0									2		0	0	0	6.5	60	1	1	1	5	7	7	2	2	2				2	1	1	1	1	1	0	0	0	0	0	0
10206229002	102062290	102062	1	2020	1	2020	1	8	1	0									2	0	0	0		11	0	1	1	1	4	3	5	2	2	2				1	1	1	1	1	2	0	0	0	0	0	0
10206230001	102062300	102062	2	2015	1	2015		8	1	0	1.534	68.8	99.2	13.81						0	0	0	0	4	0																			0	0	0	0	0	0
10206230001	102062300	102062	2	2018	1	2018	1	8	1	0									2		0	0	0	4.5	0	1	1	1	7	7	7	2	2	1			2	1	1		1	1	1	0	0	0	0	0	0
10206230001	102062300	102062	2	2020	1	2020	1	8	1	0									2	0	0	0		6	30	1	1	1	5	4	4	2	2	1			1	1	2		3	3	3	1	0	3	4	0	0
10206230002	102062300	102062	1	2015	1	2015		8	1	0	1.581	55.2	77.8	10.09						1	0	0	0	4	0																			1	0	0	0	0	0
10206230002	102062300	102062	1	2018	1	2018	2	8	1	0									2	1	0	0	0	3.5	0	1	1	1	4	2	7	2	1	1		2	2	2			1	1	1	0	0	0	0	0	0
10206230002	102062300	102062	1	2020	1	2020	1	8	1	0									2	1	0	0		4	0	1	1	1	6	2	5	2	1	1		2	1	2			1	1	3	0	0	3	0	0	0
10206231001	102062310	102062	1	2015	1	2015		8	0	0										1	0	0	0	8	0																			0	0	0	0	0	0
10206231001	102062310	102062	1	2018	1	2018	2	8	0	0									2		1	0	0	5.5	0	1	2	1	7		7	2		1			2	2			1		1	0	0	0	0	0	0
10206232001	102062320	102062	1	2015	1	2015		8	0	0	1.5930000000000002	48.3	71.5	7.09						1	0	0	0	8	30																			1	0	0	0	0	0
10206232001	102062320	102062	1	2018	1	2018	2	8	0	0									2	1	0	1	0	5	0	1	1	1	7	7	7	2	1	1		2	2	2			1	1	1	1	0	3	0	0	0
10206232001	102062320	102062	1	2020	1	2020	1	8	0	0									2	1	0	1		6	30	1	1	1	5	4	7	2	1	2		1		1		2	1	1	3	1	0	0	0	0	0
10206301001	10206301	102063	2	2011	0	2011	2	8	1	0	1.52	48.4	68	12.73						0	0	0	0	7	0																			0	0	0	0	0	0
10206301001	102063010	102063	2	2013	1	2013		8	1	0	1.527	45.9	74.8	9.19						0	0	0	0	6	0																			1	0	3	0	0	0
10206301001	102063010	102063	2	2015	1	2015		8	1	0	1.533	46.8	77	11.87					2	0	0	0	0	5	0	1	2	1	2		3	2		1			2	1			1		1	0	0	0	0	0	0
10206301001	102063010	102063	2	2018	1	2018	2	8	1	0									1		0	1	0	4	0	2	1	1		7	7		2	2					1	2		1	1	1	0	0	0	0	0
10206301001	102063010	102063	2	2020	1	2020	1	8	1	0									2	0	0	0		6	0	1	1	2	7	7		2	2					1	1		1	1		0	0	0	0	0	0
10206301002	102063010	102063	1	2013	1	2013	2	8	1	0	1.726	57.5	78.4	9.34					2	1	0	0	0	5	120	1	2	1	5		7	2		1			2	2			1		1	0	0	3	0	0	0
10206301002	102063010	102063	1	2018	1	2018	2	8	1	0									2	1	0	0	0	10	0	1	1	1	7	7	7	2	1	2		1		1		1	1	1	1	0	0	3	0	0	0
10206301002	102063010	102063	1	2020	1	2020	1	8	1	0									2	1	0	0		6	0	1	2	1	7		7	2		2				1		1	1		1	0	0	0	0	0	0
10206302001	10206302	102063	2	2011	1	2011	2	8	1	0	1.533		74.4	11.15						1	0	0	0	2	0																			0	0	0	0	0	0
10206302001	102063020	102063	2	2013	1	2013		8	1	0	1.513	45.1	63.4	9.53						1	0	1	0	2	0																			1	0	0	0	0	0
10206302001	102063020	102063	2	2015	1	2015		8	0	0	1.5	43.7	72.2	8.59					1	1	0	0	0	2	0	2	1	1		6	7		2	2					2	1		1	1	0	0	0	0	0	0
10206302001	102063020	102063	2	2018	1	2018	2	8	1	0									2	0	0	0	0	5	0	1	1	1	6	7	7	2	2	1			2	2	1		4	4	4	0	0	0	0	0	0
10206302001	102063020	102063	2	2020	1	2020	1	8	1	0									2	1	0	1		4	0	1	1	1	7	7	7	2	2	2				2	1	2	1	1	1	1	0	3	0	0	0
10206302002	10206302	102063	1	2011	1	2011	2	8	1	0	1.633		74.2	8.43						1	0	0	0	3	0																			0	0	0	0	0	0
10206302002	102063020	102063	1	2013	1	2013		8	1	0	1.591	47.6	74	8.4						1	0	0	0	8	0																			0	0	0	0	0	0
10206302002	102063020	102063	1	2015	1	2015	1	8	1	0	1.596	46.7	67.7	8.78			2.81	2.78	0	1	0	0	0	5	0	2	2	1			7			2						2			1	0	0	0	0	0	0
10206302002	102063020	102063	1	2018	1	2018	2	8	1	0									2		0	0	0	5.5	0	1	1	1	7	7	7	2	1	2		2		2		1	1	1	1	0	0	3	0	0	0
10206302002	102063020	102063	1	2020	1	2020	1	8	1	0									2	0	0	0		5	4	1	1	1	7	2	2	2	2	2				2	2	2	1	1	1	0	0	3	0	5	0
10206303001	10206303	102063	1	2011	1	2011	2	8	1	0	1.5590000000000002	53.2	83.4	9.82			5.91	4.78	2	1	0	0	0	8	0	1	1	1	7	7	7	2	2	1			2	1	2					0	0	0	0	0	0
10206303001	102063030	102063	1	2013	1	2013		8	1	0	1.555	56.4	84.8	13.59			5.84	4.78	1	1	0	1	0	6	0	2	1	1		7	7		1	1		2	2					1	1	0	0	0	0	0	0
10206303001	102063030	102063	1	2015	1	2015		8	1	0	1.5530000000000002	54.2	77.5	6.37			3.78	3.1	2	1	0	0	0	10	0	1	1	2	7	7		2	2					2	2		1	1		0	0	0	0	0	0
10206303001	102063030	102063	1	2018	1	2018	2	8	1	0									2	1	0	0	0	9	0	1	2	1	7		7	2		2				2		2	1		1	0	0	0	0	0	0
10206303001	102063030	102063	1	2020	1	2020	1	8	1	0									2	1	0	0		9	0	1	1	1	7	7	6	2	2	2				2	2	2	1	1	1	0	0	0	0	0	0
10206303002	10206303	102063	2	2011	1	2011	2	8	1	0	1.456	37.1	85.9				6.54	7.02	1	0	0	1	0	3	0	2	1	2		7			2						1					1	0	0	0	0	0
10206303002	102063030	102063	2	2013	1	2013		8	1	0	1.457	38.3	84.2	17.78			4.09	3.34		1	0	1	0																					0	0	0	0	0	0
10206303002	102063030	102063	2	2015	1	2015		8	1	0	1.4380000000000002	34.9	77.5	15.28			4.85	4.03		0	0	1	0																					0	0	0	0	0	0
10206303002	102063030	102063	2	2018	1	2018	2	8	1	0									0	1	0	1	0	2	0	2	2	1			7			1			2						4	0	0	0	0	0	0
10206303002	102063030	102063	2	2020	1	2020	1	8	1	0									0	1	0	0		-1	60	2	2	1			3			2						2			4	1	0	0	0	0	0
10206304001	10206304	102063	2	2011	1	2011	2	7	1	0	1.551	55.8	88.8	12.5					1	0	0	0	0	5	0	2	1	2		7			1			2								1	0	0	0	0	0
10206304001	102063040	102063	2	2013	1	2013		8	1	0	1.555	57	90.2	9.85					1	0	0	0	3	6	0	2	1	1		7	7		2	1			2		1			1	1	1	0	0	0	0	0
10206304001	102063040	102063	2	2015	1	2015		8	1	0	1.5490000000000002	54.5	90.2	7.67						0	0	0	0		0																			0	0	0	0	0	0
10206304001	102063040	102063	2	2018	0	2018	2	8	1	0									1		0	0	0	4.5	0	2	1	1		7	7		1	2		2				1		1	1	0	0	0	0	0	0
10206304001	102063040	102063	2	2020	0	2020	1	8	1	0									1	0	0	0		2	0	2	1	1		7	7		1	1		2	2					3	1	0	0	0	0	0	0
10206304002	10206304	102063	1	2011	1	2011	2	7	1	0	1.671	62.7	79.2	13.53					2	0	0	0	0	5	0	1	1	1	7	7	7	2	2	1			2	2	2					0	0	0	0	0	0
10206304002	102063040	102063	1	2013	1	2013		8	1	0	1.68	63.5	76	11.78					2	0	0	0	0	4	0	1	1	1	7	7	7	2		1		2	2	2			1	1	1	0	0	0	0	0	0
10206304002	102063040	102063	1	2015	1	2015	2	8	1	0	1.681	59.7	76.8	8.35			2.74	2.75		0	0	0	0	6	0																			0	0	0	0	0	0
10206304002	102063040	102063	1	2018	1	2018	2	8	1	0									2		0	0	0	5.5	60	1	1	1	7	7	7	2	2	1			2	2	2		1	1	1	0	0	0	0	0	0
10206304002	102063040	102063	1	2020	1	2020	1	8	1	0									2	0	0	0		5	0	1	2	1	7		7	2		2				2		1	1		1	0	0	0	0	0	0
10206305001	10206305	102063	1	2011	0	2011	2	8	1	0	1.5930000000000002		75.2	8.19						0	0	0	0	8	0																			1	0	0	0	0	0
10206305001	102063050	102063	1	2013	0	2013		8	1	0	1.61	49.2	74.2	6.5						0	0	0	0	8	0																			0	0	3	0	0	0
10206305001	102063050	102063	1	2015	0	2015		8	1	0	1.608	51	78.5	6.22			3.31	2.78	2	0	0	1	0	8	0	1	1	1	7	7	7	2	2	1			2	1	2		1	1	1	0	0	3	0	0	0
10206305001	102063050	102063	1	2018	0	2018	1	8	1	0									2		0	0	0	8	0	1	1	1	7	3	7	2	1	2		2		1		1	1	1	1	0	0	0	0	0	0
10206305001	102063050	102063	1	2020	0	2020	1	8	1	0									2	0	0	0		8	0	1	1	1	3	7	7	1	1	2	1	2				1	1	1	1	0	0	0	0	0	0
10206305002	10206305	102063	2	2011	1	2011	2	8	1	0	1.495		75.8	12.03						1	0	0	0	7	0																			1	0	0	0	0	0
10206305002	102063050	102063	2	2013	1	2013		8	1	0	1.482	42.1	77.8	6.6						1	0	0	0	5	0																			0	0	0	0	0	0
10206305002	102063050	102063	2	2015	1	2015	2	8	1	0	1.491	42.5	85	7.87					2	1	0	0	0	8	0	1	1	1	6	7	7	2	2	1			2	2	1		1	1	1	1	0	3	0	0	0
10206305002	102063050	102063	2	2018	1	2018	2	8	1	0									2		1	0	0	7	0	1	1	1	2	7	7	2	1	2		1		1		2	1	4	1	0	0	0	0	0	0
10206305002	102063050	102063	2	2020	1	2020	1	8	1	0									2	0	0	0		6	0	1	1	2	7	7		2	2					2	1		1	1		0	0	0	0	0	0
10206306001	10206306	102063	1	2011	1	2011	2	8	1	0									2	1	0	1	0	7	0	1	1	2	7	7		2	2					2	2					0	0	0	0	0	0
10206306001	102063060	102063	1	2013	1	2013		8	1	0	1.556	52.2	81.2	5.9					2	1	0	1	0	8	30	1	1	1	7	7	7	2	1	1		2	1	2			1	1	1	1	0	3	0	0	6
10206306001	102063060	102063	1	2015	1	2015		8	1	0									2	1	0	1	0	9	60	1	2	2	6			2						2			1			0	0	0	0	0	0
10206306001	102063060	102063	1	2018	1	2018	2	8	1	0									2	1	0	0	0	6.5	60	1	1	1	1	7	1	2	2	1			2	1	2		1	1	2	0	0	3	0	0	0
10206306001	102063060	102063	1	2020	1	2020	1	8	1	0									2	1	0	1		8	60	1	1	1	4	4	4	2	1	1		2	2	2			3	3	1	1	0	3	0	0	6
10206306002	10206306	102063	2	2011	0	2011	2	8	1	0	1.5		72	15.07					2	0	0	0	0	10	0	1	1	1	7	7	7	2	2	1			2	2	2					1	0	0	0	0	0
10206306002	102063060	102063	2	2013	0	2013		8	1	0	1.479	50.1	82	5.9					2	0	0	0	0	7	0	1	1	1	7	7	7	1	1	1	2	2	2				1	1	1	0	0	0	0	0	0
10206306002	102063060	102063	2	2015	1	2015		8	1	0									1	0	0	1	0	7	60	2	1	2		7			2						2			1		0	0	0	0	0	0
10206306002	102063060	102063	2	2018	1	2018	2	8	1	0									2		0	0	0	3.5	60	1	1	2	7	7		2	2					1	2		1	1		0	0	3	0	0	0
10206306002	102063060	102063	2	2020	1	2020	1	8	1	0									2	0	0	0		2	0	1	2	1	7		4	2		2				2		2	1		1	0	0	3	0	0	6
10206307001	10206307	102063	1	2011	1	2011	2	8	0	0	1.57	55	68	11.59			5.64	4.36	0	0	0	0	0	10	0	2	2	1			7			1			1							1	0	0	0	0	0
10206307001	102063070	102063	1	2013	1	2013		8	1	0	1.5630000000000002	41.3	69.2	12.56			3.98	4.06		1	0	1	0																					0	0	0	0	0	0
10206307001	102063070	102063	1	2015	1	2015		8	1	0	1.5719999999999998	40.9	70	16.41			3.81	4.16		1	0	0	0																					0	0	0	0	0	0
10206307001	102063070	102063	1	2018	1	2018	2	8	1	0									0	1	0	1	0	10	0	2	2	1			7			2						2			1	1	0	0	0	0	0
10206307001	102063070	102063	1	2020	1	2020	1	8	1	0									1	0	0	0		10	120	2	1	1		7	7		1	1		2	1					3	3	0	0	0	0	0	0
10206307002	102063070	102063	2	2013	1	2013		8	1	0	1.4509999999999998	37.2	59	11.37			3.68	3.09	2	0	1	1	0	6	0	1	1	1	3	6	5	2	2	1			2	2	2		1	1	1	1	0	0	0	0	0
10206307002	102063070	102063	2	2015	1	2015		8	1	0	1.477	40.2	71.1	10.75			3.47	3.4		0	0	1	0	8	0																			1	0	0	0	0	0
10206307002	102063070	102063	2	2018	1	2018	2	8	1	0									0	1	0	0	0	10	0	2	2	1			7			1			2						3	0	0	0	0	0	0
10206307002	102063070	102063	2	2020	1	2020	1	8	1	0									2	0	0	0		3	0	1	2	1	5		7	2		1			2	2			3		3	0	0	0	0	0	0
10206308001	10206308	102063	1	2011	1	2011	2	8	1	0			76.6							1	0	0	0	12	120																			0	0	0	0	0	0
10206308001	102063080	102063	1	2013	1	2013		8	1	0	1.652	52.1	78.2	12.53			4.28	4.37		1	0	1	0	13	120																			0	0	0	0	0	0
10206308001	102063080	102063	1	2015	1	2015		8	1	0										1	0	1	0	3	60																			0	0	0	0	0	0
10206308001	102063080	102063	1	2018	1	2018	2	8	1	0									0		0	0	0	6	120	2	2	2																0	0	0	0	0	0
10206308001	102063080	102063	1	2020	1	2020	1	8	1	0									0	1	0	0		7	180	2	2	2																0	0	0	0	0	0
10206308002	10206308	102063	2	2011	0	2011	2	8	1	0	1.456	34.5	72	13.34			5.44	4.47		0	0	0	0	3	0																			1	0	0	0	0	0
10206308002	102063080	102063	2	2013	0	2013		8	1	0	1.43	35.3	84.6	8.13			3.94	2.28		0	0	0	0	4	0																			0	0	0	0	0	0
10206308002	102063080	102063	2	2015	0	2015		8	1	0	1.425	34.7	67.5	9.41			2.54	2.69		0	0	0	0	4	0																			1	0	0	0	0	0
10206308002	102063080	102063	2	2018	0	2018	2	8	1	0									1		0	0	0	6	0	2	1	1		7	3		2	1			2		1			2	2	0	0	0	0	0	0
10206308002	102063080	102063	2	2020	0	2020	1	8	1	0									1	0	0	0		5	0	2	1	1		7	7		2	2					1	2		3	3	0	0	0	0	0	0
10206309001	10206309	102063	1	2011	1	2011	2	8	0	0	1.582	52.4	86.8							0	0	0	0	8	100																			1	0	0	0	0	0
10206309001	102063090	102063	1	2013	1	2013		8	0	0	1.605	47.5	84.4	12.1			8.9	9.1		0	0	0	0																					0	0	0	0	0	0
10206309001	102063090	102063	1	2015	1	2015		8	0	0	1.596	46.7	74.4				7.13	6.34		0	0	0	0																					0	0	0	0	0	0
10206309001	102063090	102063	1	2018	1	2018	2	8	0	0									1		0	0	0	7	60	2	1	1		7	3		1	1		2	1					3	3	0	0	0	0	0	0
10206310001	10206310	102063	2	2011	0	2011	2	8	0	0	1.43	48	85	13.76			5.76	6.15		0	0	0	0	7	0																			1	0	0	0	0	0
10206310001	102063100	102063	2	2013	0	2013		8	0	0	1.49	56.4	99.2	15.19			5.59	4.56		0	0	1	0	4	0																			1	0	0	0	0	6
10206310001	102063100	102063	2	2015	0	2015	2	8	0	0	1.4480000000000002	60.1	96.5				4.72	4.03		0	1	0	0	10	0																			0	0	0	0	0	0
10206310001	102063100	102063	2	2018	0	2018	1	8	0	0									1		1	1	0	5	0	2	1	1		7	7		1	2		2				2		4	3	0	0	0	0	0	0
10206310001	102063100	102063	2	2020	0	2020	1	8	0	0									0	0	0	0		6	0	2	2	1			4			1			2						4	0	0	0	0	0	0
10206311001	10206311	102063	2	2011	0	2011	2	8	1	0	1.61	61	78	8.28					2	0	0	0	0	7	0	1	1	1	7	7	7	2	2	2				2	2	2				0	0	0	0	0	0
10206311001	102063110	102063	2	2013	0	2013		8	1	0	1.594	60.1	79	6.72					1	0	0	0	0	4	0	2	1	1		3	4		1	1		2	2					1	1	0	0	0	0	0	0
10206311001	102063110	102063	2	2015	0	2015	2	8	1	0									0	0	0	0	0	6	0	2	2	1	2		7			1			2						1	0	0	0	0	0	0
10206311001	102063110	102063	2	2018	0	2018	2	8	1	0									2		0	0	0	6	0	1	1	1	7	7	7	2	2	1			2	2	2		1	4	1	0	0	0	0	0	0
10206311001	102063110	102063	2	2020	0	2020	1	8	1	0									2	1	0	1		6	0	1	1	1	5	4	4	2	2	2				2	1	1	4	3	3	0	0	0	0	0	0
10206311002	10206311	102063	1	2011	0	2011	2	8	1	0	1.62	56	72	7.49					2	1	0	0	0	8	0	1	1	1	7	7	7	2	2	1			2	2	2					1	0	0	0	0	0
10206311002	102063110	102063	1	2013	0	2013	2	8	1	0	1.592	54.9	73	6.38					2	1	0	0	0	6	0	1	1	1	7	4	3	2	2	1			2	1	2		1	1	1	1	0	0	0	0	0
10206311002	102063110	102063	1	2015	0	2015	2	8	1	0	1.599	54.1	73.3	6.13					2	1	0	0	0	6	0	1	1	1	4	4	7	2	2	1			2	2	2		1	1	1	1	0	0	0	0	0
10206311002	102063110	102063	1	2018	0	2018	2	8	1	0									2	1	1	1	0	6	0	1	1	1	7	7	7	2	2	1			2	2	1		1	4	1	0	0	0	0	0	0
10206311002	102063110	102063	1	2020	0	2020	1	8	1	0									2	1	0	0		6	0	1	1	1	4	4	7	2	2	1			2	2	2		4	4	4	0	0	0	0	0	0
10206312001	10206312	102063	2	2011	0	2011	2	8	0	0	1.45	39	65	12.28			3.31	4.94		0	0	0	0	2	0																			0	0	0	0	0	0
10206312001	102063120	102063	2	2013	0	2013		8	0	0	1.45	38.4	88.2	14.13			7.37	4.72		0	0	0	0	8	0																			1	0	0	0	0	0
10206312001	102063120	102063	2	2015	0	2015		8	1	0	1.419	38.6	69.9	8.69			2.47	3.09	0	0	0	0	0	4	0	2	2	2																0	0	0	0	0	0
10206312001	102063120	102063	2	2018	0	2018	2	8	0	0									1		0	0	0	3	0	2	1	1		7	7		1	1		2	2					4	4	0	0	0	0	0	0
10206312001	102063120	102063	2	2020	0	2020	1	8	0	0									1	0	0	0		5	120	2	1	1		7	7		2	1			2		1			3	3	0	0	0	0	0	0
10206312002	102063120	102063	1	2015	1	2015	2	8	1		1.5759999999999998		74.2				4.66	5.57	0	1	0	1	0	8	0	2	2	2																0	0	0	0	0	0
10206313001	10206313	102063	2	2011	0	2011	2	8	1	0	1.51	45	70.3	8.35						1	0	0	0	9	0																			0	0	0	0	0	0
10206313001	102063130	102063	2	2013	0	2013		8	1	0	1.485	42.1	69	13.2						0	0	1	0	4	0																			0	0	0	0	0	0
10206313001	102063130	102063	2	2015	0	2015		8	1	0	1.484	42.2	72.8	10.85						0	0	0	0	8	0																			1	0	3	0	0	0
10206313001	102063130	102063	2	2018	0	2018	1	8	1	0									1		0	0	0	5	0	2	1	1		7	7		2	1			2		2			1	1	1	0	0	0	0	0
10206313001	102063130	102063	2	2020	0	2020	1	8	1	0									2	0	0	1		5	0	1	1	1	7	7	7	2	2	1			2	2	2		1	1	1	1	0	3	0	0	0
10206313002	10206313	102063	1	2011	1	2011	2	8	1	0	1.7	55	82	7.83					0	0	0	0	0	10	2	2	2	2																1	0	0	0	0	0
10206313002	102063130	102063	1	2013	1	2013		8	1	0	1.65	60.5	81	8.06					1	1	0	0	0	10	60	2	1	1		3	5		2	1			2		2			1	1	0	0	0	0	0	0
10206313002	102063130	102063	1	2015	1	2015		8	1	0	1.67	58.5	82.5	17.31						1	0	1	0	8	0																			0	0	0	0	0	0
10206313002	102063130	102063	1	2018	1	2018	2	8	1	0									1		0	1	0	7	0	2	1	1		7	7		2	1			2		1			1	3	1	0	0	0	0	0
10206313002	102063130	102063	1	2020	1	2020	1	8	1	0									1	1	0	1		10	0	2	1	1		7	7		2	2					2	1		1	1	0	0	3	0	0	0
10206314001	10206314	102063	2	2011	0	2011	2	8	0	0	1.48	47.7	88	16.63			4.66	4.22	0	0	0	1	0	10	0	2	2	2																1	0	0	0	0	0
10206314001	102063140	102063	2	2013	0	2013	2	8	0	0	1.48	49.4	97	10.28			4.91	4.7	0	0	0	0	0	4	0	2	2	2																0	0	0	0	0	0
10206314001	102063140	102063	2	2015	0	2015	2	8	0	0	1.475	50.5	89.7	10.01			3.75	3.69		0	0	0	0	4	0																			0	0	0	0	0	0
10206314001	102063140	102063	2	2018	0	2018	2	8	0	0									1		0	0	3	4	0	2	1	1		7	7		2	1			1		2			1	3	1	0	0	0	0	0
10206314001	102063140	102063	2	2020	0	2020	1	8	0	0									1	0	0	0		4.5	0	2	1	1		2	7		1	1		2	2					1	3	0	0	0	0	0	0
10206315001	10206315	102063	2	2011	1	2011	2	8	1	0	1.443	37.9	74	9.31						1	0	0	0	6	0																			0	0	0	0	0	0
10206315001	102063150	102063	2	2013	1	2013		8	1	0	1.4469999999999998	37.7	68.4	8.15						0	0	0	0	7	0																			0	0	0	0	0	0
10206315001	102063150	102063	2	2015	1	2015		8	1	0	1.444	41.4	71.3	9.91					2	0	1	0	0	7	0	1	2	1	7		7	2		2				2		1	1		1	0	0	0	0	0	0
10206315001	102063150	102063	2	2018	1	2018	2	8	1	0									1		0	1	3	7	0	2	1	1		7	7		2	2					2	2		1	1	0	0	0	0	0	0
10206315001	102063150	102063	2	2020	1	2020	1	8	0	0									2	0	0	0		7	180	1	1	1	7	4	3	2	2	1			2	2	2		3	3	3	1	0	0	0	0	0
10206315002	10206315	102063	1	2011	1	2011	2	8	1	0	1.602	54.2	81.8	10.22						1	0	0	0	6	0																			1	0	0	0	0	0
10206315002	102063150	102063	1	2013	1	2013		8	1	0	1.595	54.5	77.2	13.13						1	0	0	0	7	0																			1	0	3	0	0	6
10206315002	102063150	102063	1	2015	1	2015		8	1	0	1.598	52.2	76.5	8.37			2.88	2.16	2	1	0	0	0	7	0	1	2	1	7		7	2		2				2		2	1		1	1	0	0	0	0	6
10206315002	102063150	102063	1	2018	1	2018	2	8	1	0									2	1	0	0	0	6	0	1	1	1	5	2	7	2	1	2		2		2		2	1	3	1	0	0	0	0	0	0
10206316001	10206316	102063	1	2011	1	2011	2	8	0	0	1.64		79.5	7.25					1	1	0	0	0	4	60	2	1	1		7	1		2	2					2	1				1	2	0	0	0	0
10206316001	102063160	102063	1	2013	1	2013		8	0	0	1.61	58.6	83.4	5.5					2	1	0	0	0	7	0	1	2	1	4		7	2		1			2	1			1		1	1	0	0	0	0	0
10206316001	102063160	102063	1	2015	1	2015		8	0	0	1.618	54.4	78.2	7					2	1	0	0	0	7	0	1	1	1	7	7	7	2	2	2				2	2	2	1	1	1	0	0	0	0	0	0
10206316001	102063160	102063	1	2018	1	2018	2	8	0	0									1	1	0	0	0	7	0	2	1	1		5	7		2	2					2	1		3	3	1	0	3	0	0	0
10206316001	102063160	102063	1	2020	1	2020	1	8	0	0									2	1	0	1		10	0	1	2	1	5		6	2		1			2	1			3		3	1	0	0	0	0	0
10206317001	10206317	102063	2	2011	0	2011	2	8	0	0	1.46	44	78	12.74			4.77	4.31	0	0	0	0	0	8	0	2	2	2																0	0	0	0	0	0
10206317001	102063170	102063	2	2013	0	2013		8	0	0	1.46	40.3	78	20.47			3.25	4		0	1	0	0																					0	0	0	0	0	0
10206317001	102063170	102063	2	2015	0	2015		8	0	0	1.42	39.2	83.9				4.05	4.87		0	0	0	0																					0	0	0	0	0	0
10206318001	10206318	102063	1	2011	1	2011	2	7	1	0	1.51		78.8	15					2	1	0	1	0	7	0	1	1	1	7	7	7	2	2	1			2	2	2					0	0	0	0	0	0
10206318001	102063180	102063	1	2013	1	2013		8	1	0	1.505	53.7	77	10.32			2.94	4.19		1	0	0	0																					0	0	0	0	0	0
10206318001	102063180	102063	1	2015	1	2015		8	1	0	1.495	52	82.2	11.65			6.88	6.43		1	1	1	0	4	0																			0	0	0	0	0	0
10206318001	102063180	102063	1	2018	1	2018	1	8	1	0									2	1	0	0	0	0	0	1	2	1	7		7	2		1			2	2			1		1	0	0	0	0	0	0
10206318001	102063180	102063	1	2020	1	2020	1	8	1	0									1	0	0	1		8	-1	2	1	2		7			2						1			1		0	0	0	0	0	0
10206318002	10206318	102063	2	2011	1	2011	2	7	1	0	1.58		93.4	5.63					2	0	1	0	0	5	0	1	1	1	7	7	7	2	2	1			2	2	2					1	0	0	0	0	0
10206318002	102063180	102063	2	2013	1	2013		8	1	0	1.5659999999999998	58.7	81.4	14.25					2	0	0	0	0	4	0	1	1	1	7	7	7	2	2	2				2	2	1	1	1	1	0	0	0	0	0	6
10206318002	102063180	102063	2	2015	1	2015		8	1	0	1.565	62.2	97.3	11.19						0	0	0	0	8	120																			0	0	0	0	0	0
10206318002	102063180	102063	2	2018	1	2018	1	8	1	0									2		0	0	0	9	0	1	2	1	7		7	2		1			2	2			1		1	0	0	0	0	0	0
10206318002	102063180	102063	2	2020	1	2020	1	8	1	0									2	0	0	0		7	0	1	2	2	7			2						2			1			0	0	0	0	0	6
10206319001	10206319	102063	2	2011	0	2011	2	8	1	0	1.515	52.6	78.6	14.25						0	0	1	0	7	0																			0	0	0	0	0	0
10206319001	102063190	102063	2	2013	0	2013	2	8	1	0	1.492	52.5	83.2	11.2						0	0	0	0	7	0																			0	0	0	0	0	0
10206319001	102063190	102063	2	2015	0	2015		8	1	0	1.501	52.2	81.9	10.67						0	0	0	0	5	0																			0	0	0	0	0	0
10206319001	102063190	102063	2	2018	0	2018	2	8	1	0									2		0	0	3	4	0	1	1	1	7	7	7	2	2	2				2	2	1	1	4	1	0	0	0	0	0	0
10206319001	102063190	102063	2	2020	0	2020	1	8	1	0									2	0	0	0		6	0	1	1	2	7	7		2	2					2	1		1	1		0	0	0	0	0	0
10206319002	10206319	102063	1	2011	1	2011	2	8	1	0	1.7		77.2	9.47						1	0	1	0	4	0																			0	0	0	0	0	0
10206319002	102063190	102063	1	2013	1	2013		8	1	0	1.675	48.7	83.2	9.8						0	0	0	0	4	0																			1	0	0	0	0	0
10206319002	102063190	102063	1	2015	1	2015		8	1	0	1.682	48.4	67.1	10.89			3.69	4.12		0	0	0	0	4	0																			0	0	0	0	0	0
10206319002	102063190	102063	1	2018	1	2018	2	8	1	0									2		0	0	0	6	0	1	1	1	7	2	7	2	2	2				2	2	1	1	1	1	0	0	3	0	0	0
10206319002	102063190	102063	1	2020	1	2020	1	8	1	0									1	1	0	0		4	0	2	1	1		7	7		2	2					1	1		1	1	0	0	0	0	0	0
10206320001	10206320	102063	1	2011	1	2011	2	8	0	0	1.545	50.3	76.2	14.75			6.28	6.46	0	0	0	0	0	10	0	2	2	2																0	0	0	0	0	0
10206320001	102063200	102063	1	2013	1	2013		8	0	0	1.5719999999999998	51	76.1	14.16			6.72	5.34		0	0	0	0																					0	0	0	0	0	0
10206320001	102063200	102063	1	2015	1	2015		8	0	0	1.5630000000000002	48.6	73.5	7.08			4.59	3.86	0	0	0	0	0	10	0	2	2	2																0	0	0	0	0	0
10206320001	102063200	102063	1	2018	1	2018	2	8	0	0									1		0	0	0	10	0	2	1	1		5	7		2	1			2		1			4	2	0	0	0	0	0	0
10206320001	102063200	102063	1	2020	1	2020	1	8	0	0									0	0	0	0		10	0	2	2	1			6			2						1			4	0	0	0	0	0	0
10206321001	10206321	102063	1	2011	1	2011	2	8	1	0	1.675	52	76.4	13.25						1	0	0	0	4	0																			1	0	0	0	0	0
10206321001	102063210	102063	1	2013	1	2013		8	1	0	1.695	52.5	69.5	7.68						1	0	0	0	6	0																			1	0	0	0	0	0
10206321001	102063210	102063	1	2015	1	2015		8	1	0	1.704	51.1	74.5	10.1						1	0	0	0	6	0																			1	0	0	0	0	0
10206321001	102063210	102063	1	2018	1	2018	2	8	1	0									1	1	0	0	0	8	0	2	1	1		7	7		2	1			2		2			1	3	1	0	0	0	0	0
10206321001	102063210	102063	1	2020	1	2020	1	8	1	0									2	1	0	0		6	0	1	1	1	7	7	7	2	2	2				2	2	2	4	4	4	0	0	0	0	0	0
10206321002	10206321	102063	2	2011	0	2011	2	8	1	0	1.592	48.5	85.9	10.28						0	0	1	0	2	0																			0	0	0	0	0	0
10206321002	102063210	102063	2	2013	0	2013		8	1	0	1.579	49.1	73.2	7.63						0	0	0	0	3	0																			0	0	0	0	0	0
10206321002	102063210	102063	2	2015	0	2015		8	1	0	1.589	47.8	78.5	15.75						0	0	0	0	3	0																			0	0	0	0	0	0
10206321002	102063210	102063	2	2018	0	2018	2	8	1	0									2		0	0	0	3	0	1	1	1	7	3	3	2	2	2				1	2	1	1	1	1	0	0	0	0	0	0
10206321002	102063210	102063	2	2020	0	2020	1	8	1	0									2	1	0	0		6	0	1	1	1	7	7	7	2	2	2				2	1	1	4	4	4	0	0	0	0	0	0
10206322001	10206322	102063	1	2011	0	2011	2	8	1	0	1.62	53.3	77	12.75			3.4	2.77		1	0	0	0	8	0																			1	0	0	0	0	0
10206322001	102063220	102063	1	2013	0	2013		8	1	0	1.589	53.2	80.2	9.62			4.19	3.13		1	0	0	0	5	0																			0	0	0	0	0	0
10206322001	102063220	102063	1	2015	0	2015		8	1	0	1.595	52.6	80.6				2.62	2.75	1	1	0	0	0	9	0	2	1	1		5	7		2	2					2	2		1	1	0	0	0	0	0	0
10206322002	10206322	102063	2	2011	0	2011	2	8	1	0	1.52	47	76	10.38			4.57	3.5	2	0	0	0	0	6	0	1	1	1	4	5	6	1	1	1	1	1	1							0	0	0	0	0	0
10206322002	102063220	102063	2	2013	0	2013		8	1	0	1.504	46.1	69.8	7.19			3.13	3.24	1	0	0	0	0	5	0	2	1	2		7			1			1						1		0	0	0	0	0	0
10206322002	102063220	102063	2	2015	0	2015		8	1	0	1.504	48.1	80.3	11.89			3.68	3.35	2	0	0	0	3	6	0	1	2	1	4		2	2		1			2	2			1		1	0	0	0	0	0	0
10206322002	102063220	102063	2	2018	0	2018	2	8	0	0									2		0	0	0	3	0	1	1	1	7	7	7	2	2	1			2	2	2		1	1	1	0	0	0	0	0	0
10206322002	102063220	102063	2	2020	0	2020	1	8	0	0									2	0	0	0		5	0	1	1	1	3	2	5	2	2	1			2	1	1		3	3	3	0	0	0	0	0	0
10206323001	10206323	102063	1	2011	0	2011	2	8	1	0	1.48	55	78	6.55					2	0	0	0	0	9	0	1	1	1	7	7	7	2	2	2				2	2	1				1	0	0	0	0	0
10206323001	102063230	102063	1	2013	1	2013	2	8	1	0	1.729	85	96	10.21					2	1	0	0	3	5	60	1	1	1	4	4	7	2	1	1		2	2	2			1	1	1	0	0	0	0	0	0
10206323001	102063230	102063	1	2020	1	2020	1	8	1	0									2	1	0	1		7	3	1	1	1	4	2	2	2	2	1			2	1	1		1	1	1	0	0	0	0	0	0
[truncated: 94,617 more rows]
[truncated: 126 more columns]
